# Supplementary material for: Cardiac Phase Space Tomography: A novel method of assessing coronary artery disease utilizing machine learning
Source: PLoS One. 2018 Aug 8;13(8):e0198603. doi: 10.1371/journal.pone.0198603 (PMC6082503; doi:10.1371/journal.pone.0198603)
Supplement: S1 File — (XLSX) [file pone.0198603.s001.xlsx]

## Sheet: Train5
SubjectID'	'feature1'	'feature2'	'feature3'	'feature4'	'feature5'	'feature6'	'feature7'	'feature8'	'feature9'	'feature10'	'feature11'	'feature12'	'feature13'	'feature14'	'feature15'	'feature16'	'feature17'	'feature18'	'feature19'	'feature20'	'feature21'	'feature22'	'feature23'	'feature24'	'feature25'	'feature26'	'feature27'	'feature28'	'feature29'	'feature30'	'feature31'	'feature32'	'feature33'	'feature34'	'feature35'	'feature36'	'feature37'	'feature38'	'feature39'	'feature40'	'feature41'	'feature42'	'feature43'	'feature44'	'feature45'	'feature46'	'feature47'	'feature48'	'feature49'
65	157.867	542.596	122.098	1505.59	15.71	25.7411	203.078	2.06975	0.104493	0.248642	0.833164	3.49714	99.8046	1.99328	18.6582	585.788	0.113231	1.53771e-08	16.801	2.29385e-05	0.00591883	0.0110948	0.000267839	282.596	204.779	18.978	3.83357e-08	2.21137e-08	2.81774e-10	0.000309408	0.000163502	8.53798e-06	0.0193051	0.150344	0.0122123	1005.14	3486.55	183.3	8.35622e-05	8.36916e-05	5.45617e-06	0.622444	1.89286	0.000151294	0.00217646	0.00678921	0.00877145	10479	0.125361
65	147.022	465.345	103.73	1659.79	17.9195	28.3035	218.456	2.04087	0.113408	0.288281	0.977145	3.85341	66.3144	1.90934	17.2586	564.192	0.209465	6.49003e-09	31.3108	6.93503e-05	0.0128866	0.00806239	0.000160646	87.0559	207.723	27.7531	2.65526e-08	1.10059e-08	8.62225e-10	0.000280831	0.00275846	6.21576e-05	0.0160379	0.253184	0.0133638	907.446	3413.94	143.112	0.000177256	0.000126602	7.17645e-06	0.729489	0.501809	0.000326262	0.00390764	0.00989065	0.0202038	7771.09	0.0280588
65	168.841	464.215	115.164	1882.31	16.6569	27.8501	219.743	1.95721	0.123942	0.295227	0.8724	3.63918	99.4918	1.92607	14.8431	674.786	0.181933	2.94436e-09	31.2484	8.83181e-05	0.00707342	0.0124619	0.000400211	291.472	207.201	18.2193	6.52384e-09	8.01875e-09	4.42032e-10	0.000627318	0.000697054	0.000200043	0.0231551	0.260926	0.0116534	1167.48	4565.99	160.826	0.000246633	0.000174557	8.86126e-06	1.3701	1.41951	0.0001028	0.0021348	0.00916188	0.0118054	9304.22	0.0300428
65	149.169	514.22	115.592	2011.92	18.9351	28.5868	225.316	1.87902	0.156306	0.307014	0.810741	3.20886	91.8731	1.68079	12.9082	702.668	0.197429	4.57587e-09	23.9718	6.04165e-05	0.00940665	0.019236	0.000543229	252.951	182.816	21.1366	7.84168e-09	1.05041e-08	6.10444e-10	0.000289156	0.00044213	0.000176714	0.0258342	0.188205	0.00955579	1055.64	3770.08	158.453	0.000162911	0.000126121	5.49417e-06	1.09307	0.847799	0.000101047	0.00208309	0.00947933	0.0139963	9138.45	0.0312608
65	128.769	355.76	81.4556	1649.04	20.2438	32.1097	221.858	1.97541	0.141108	0.297965	1.0707	4.45579	70.3158	1.88628	17.6623	657.832	0.300119	5.17397e-09	36.6681	7.23517e-05	0.0180528	0.0125887	0.000215169	99.5453	260.22	26.0979	2.89339e-08	1.4506e-08	1.01305e-09	0.000391764	0.000329444	0.000105489	0.0203405	0.289139	0.00994527	996.657	4355.49	142.991	0.000182304	0.000148759	6.65635e-06	0.911067	1.29744	0.000240501	0.00405115	0.0128931	0.027501	8075.17	0.0267029
66	101.555	448.875	107.906	1178.71	12.651	20.943	105.46	2.01701	0.0542057	0.104622	0.773095	2.27717	46.8091	1.30873	13.1683	501.943	0.154433	1.32888e-08	5.71511	1.51301e-06	0.00559653	0.00357453	0.000540484	131.108	185.459	8.30477	4.62464e-08	2.38222e-08	2.18378e-09	0.00267822	0.0503977	4.58996e-05	0.055801	0.238843	0.00065831	1460.34	2970.6	126.341	1.45e-06	2.77701e-06	1.47969e-06	0.0968629	1.65808	0.00101145	0.00441263	0.00658969	0.0118236	2082.81	0.0061607
66	321.001	1534.26	372.428	5326.24	17.6334	32.0534	387.956	2.14167	0.055639	0.230472	1.0892	2.68083	74.0922	0.367028	3.66897	363.816	0.894129	6.8557e-08	4.91045	3.77626e-06	0.00416567	0.00451446	0.000319851	129.575	1021.26	8.18518	1.86803e-07	1.47537e-07	2.2294e-09	0.484228	6.71954	0.00313571	0.0156761	0.0453341	0.00219631	304.218	1476.26	255.514	7.50709e-06	9.26266e-06	2.41588e-06	0.0643761	0.898652	0.0024282	0.00588966	0.00971254	2.0063	2315.69	0.027569
66	281.041	1301.7	310.733	5631.22	20.6845	33.7343	580.604	2.03544	0.0867468	0.160057	0.435651	3.75121	125.473	0.277336	4.32514	457.41	0.998537	1.64422e-07	4.57413	3.08842e-06	0.0112397	0.0064101	0.000871058	271.682	642.504	19.9628	4.58061e-07	2.5493e-07	3.08848e-09	0.0154253	0.155366	0.000430187	0.00831135	0.0316245	0.00372536	741.231	772.413	296.373	5.12673e-06	4.61227e-06	2.29918e-06	1.31478	2.85121	0.000673822	0.00359252	0.00793919	6.31874	9177.99	0.0307049
66	82.7502	381.414	78.4728	783.939	12.305	20.0481	100.442	2.10519	0.0868371	0.141972	0.432496	1.64497	37.6608	1.46731	14.552	418.018	0.164727	1.28133e-08	4.60201	3.5379e-07	0.00626613	0.00547994	0.000693341	120.959	100.93	7.91463	5.03813e-08	2.0584e-08	1.97343e-09	0.0108015	0.00219209	0.000270292	0.0693085	0.239069	0.000529522	1468.2	2823	87.8397	9.08099e-07	4.34167e-07	6.1978e-07	0.0840614	1.97602	0.000400289	0.00492338	0.0112516	0.0180364	2411.99	0.00302353
66	356.993	1558.91	370.051	3953.62	11.6126	19.4999	137.797	2.09427	0.0692907	0.11258	0.51114	1.65413	59.0133	1.00114	11.9054	728.003	7.24197	5.30231e-07	10.972	8.10865e-06	0.00574738	0.00395508	0.000523796	194.664	1177.03	8.10792	1.74024e-06	1.1426e-06	3.20428e-07	6.16153	70.3902	0.168245	0.0538257	0.12668	0.000271523	1107.81	3133.87	218.412	1.5001e-05	1.19133e-05	6.02737e-06	0.122393	1.44045	0.000563496	0.00592165	0.0122719	0.0208592	2290.57	0.00492323
70	208.914	1287.08	307.028	2005.59	10.8306	19.0621	112.49	2.3128	0.0565582	0.0926029	0.409998	1.14222	41.9422	0.222956	4.18858	91.2933	0.133809	4.57239e-09	0.227575	1.37822e-07	0.00146429	0.00424761	0.00225502	49.4708	59.1326	18.1355	1.60637e-08	5.41615e-09	1.60958e-09	0.0109269	0.00267862	0.00351918	0.0109483	0.00928134	0.00221921	95.43	206.432	61.7345	1.89337e-07	1.92034e-07	7.46371e-08	0.00391064	0.00492929	0.001833	0.00363565	0.00755497	0.0382005	3774.07	0.0133359
70	262.69	1646.93	382.774	2153.11	8.61525	14.0243	106.799	2.17913	0.0605946	0.0930006	0.407059	1.37716	48.4795	0.236706	4.559	97.1925	0.130006	5.70879e-09	0.606194	2.49363e-07	0.00239224	0.00425038	0.00257009	54.969	80.3169	17.575	1.77099e-08	6.69976e-09	1.1659e-09	0.00295975	0.0312601	0.00159802	0.0056146	0.0097509	0.0021948	123.659	274.274	52.0308	5.1917e-07	4.27754e-07	1.21645e-07	0.00349953	0.0325112	0.000530251	0.00994565	0.0224108	0.111406	3477.16	0.0125366
70	237.579	1581.86	349.744	2331.72	11.1422	18.3774	126.77	2.14866	0.062053	0.0979714	0.522287	1.39933	52.8322	0.204995	3.86672	83.6408	0.650683	7.47591e-09	0.336905	1.78767e-07	0.00139493	0.00300521	0.00316709	41.0432	119.402	17.2277	1.74966e-08	1.08727e-08	2.19169e-09	0.017788	0.306683	0.00362817	0.00535813	0.00931696	0.00260995	122.63	187.353	56.7667	3.51688e-07	4.45213e-07	1.46251e-08	0.00405043	0.0280717	0.00130724	0.00471321	0.00991252	0.0401364	4054.48	0.00383427
70	169.92	1363.74	317.263	2278.31	13.928	24.7121	168.525	2.49999	0.0593518	0.105164	0.360884	1.06189	38.5135	0.295885	4.73666	90.0305	0.308022	2.19241e-08	0.897742	1.77132e-06	0.00131645	0.00240663	0.0033514	29.5366	110.655	12.0257	2.22227e-08	1.79176e-08	5.94655e-09	0.0143341	0.260074	0.00357471	0.00697903	0.0105614	0.00362457	132.458	259.561	61.5217	2.26491e-06	2.45356e-06	1.63463e-06	0.0245837	0.051047	0.002817	0.00620666	0.0156615	0.0669151	5608.78	0.0442633
70	220.354	1784.61	422.282	2784.39	12.9104	24.6263	166.608	2.66552	0.0588393	0.126462	0.417302	1.03002	49.1568	0.284025	4.47626	91.4337	0.271181	8.79454e-09	0.160196	1.33544e-07	0.00122829	0.00249143	0.00243806	54.0015	73.1095	21.5096	2.20016e-08	9.6153e-09	2.6561e-09	0.0177998	0.0521888	0.00384397	0.00646546	0.00707389	0.00373391	129.016	156.705	78.9676	1.83959e-07	1.90609e-07	1.48219e-07	0.000416527	0.00141012	0.00244687	0.00544169	0.0089476	0.0261536	3177.71	0.00768512
73	32.6016	129.714	40.3339	306.523	8.14853	10.6693	46.0459	1.67636	0.00145258	0.00252309	0.0105879	0.138008	7.21926	0.0912102	2.29708	55.5985	0.00669043	1.16561e-10	2.14487	1.5798e-06	0.000220505	0.000250082	6.896e-05	10.2505	19.0652	4.19032	3.4682e-10	2.04965e-10	4.61842e-11	4.09401e-05	0.00409284	0.000210873	0.00107145	0.0643901	3.99869e-05	172.646	117.595	100.421	3.61209e-06	8.73734e-06	3.359e-07	1.00349	1.85679	0.000461542	0.00128815	0.0540275	2.42526	4473.33	0.0770152
73	33.3656	134.452	38.9942	324.9	8.56672	11.4663	67.1263	1.55948	0.00214526	0.00385931	0.0152562	0.129644	8.3484	0.100646	2.14978	49.0549	0.0245849	6.17524e-10	2.14869	2.29365e-06	0.000325345	0.000392784	8.28934e-05	20.0759	15.9365	4.96219	1.57541e-09	1.03575e-09	1.60918e-10	0.0291144	0.00126147	0.00487952	0.0019485	0.057968	0.000250903	131.584	108.789	97.6195	4.61997e-06	8.07225e-06	5.50373e-07	1.29036	1.66396	0.00128043	0.00319851	0.134989	4.04223	5463.38	0.0523551
73	27.5219	101.871	31.8302	245.179	7.69297	10.0186	38.9352	1.59337	0.00198611	0.00334638	0.0119855	0.118904	6.73947	0.0781851	1.91332	51.6723	0.00467345	2.1403e-10	2.5224	1.96772e-06	0.000286155	0.000221318	6.24042e-05	8.671	18.79	4.24076	5.52629e-10	2.38095e-10	6.74823e-11	0.000125542	0.00793204	0.000400087	0.00090669	0.0633585	0.000328231	150.46	105.34	98.1228	3.84707e-06	7.29073e-06	4.42138e-07	1.37355	2.01836	0.000386542	0.000871487	0.0321964	2.05295	3703.14	0.0614047
73	39.2633	167.896	49.0803	369.516	7.41084	10.5625	61.0811	1.44886	0.00243836	0.00400763	0.0143198	0.127531	9.35618	0.0897575	2.50517	54.595	0.047202	8.09133e-10	3.24795	2.6871e-06	0.00035549	0.000428258	4.50924e-05	30.5241	14.718	9.36828	3.67282e-09	1.34863e-09	3.84355e-10	0.264423	0.0242365	0.0663154	0.00209239	0.0604544	0.000130439	133.601	127.91	125.756	6.933e-06	1.26178e-05	7.09018e-07	2.29697	4.13192	0.00104795	0.00303317	0.150377	4.20527	6502.29	0.0718346
73	36.4855	136.758	40.1665	306.105	7.09206	8.79502	53.328	1.44432	0.00233341	0.00359488	0.01035	0.10162	7.31687	0.0688872	1.97852	50.8649	0.0239034	1.62411e-10	5.35233	4.81469e-06	0.000264586	0.000242773	0.000103426	11.2515	18.5659	6.0011	4.95886e-10	2.39594e-10	1.92603e-10	0.0330572	0.00384986	0.00963374	0.000846878	0.0757743	0.000128175	179.168	132.3	141.924	8.20007e-06	1.62399e-05	9.30587e-07	4.1249	4.33684	0.000319429	0.000688994	0.021839	1.38985	3142.2	0.0787023
76	832.4	8540.96	1715.27	5559.07	7.39693	14.6982	87.3292	3.14065	0.00528109	0.011105	0.0347481	0.728131	56.6219	0.211223	3.94545	294.065	0.420825	6.43106e-09	6.34327	1.54649e-06	0.000416126	0.000616941	0.000175198	94.8867	131.13	7.49885	8.57558e-09	1.36693e-08	2.35165e-09	0.502276	0.107353	0.0253075	0.103132	0.0143669	0.000638271	1031.2	1432.92	58.7291	3.30064e-06	3.19457e-06	4.45144e-07	0.674386	2.41951	4.13008e-05	8.68736e-05	0.000346231	0.839727	16680.3	0.0409543
76	1901.64	25534.6	5839.5	16809.7	9.25698	19.3498	2085.25	3.5855	0.115027	0.180366	0.35532	5.34148	385.148	0.480199	34.4762	2047.72	74.2847	3.48541e-07	26.5611	0.00016122	0.00601922	0.00712529	0.0028011	340.303	2351.99	156.753	1.25581e-06	6.40384e-07	7.84293e-08	16.6386	236.743	0.748396	0.0621454	0.0185516	0.0170021	2491	2439.36	745.639	0.000109497	0.00098009	4.90368e-05	282.067	119.857	1.59141e-05	0.000376775	0.00272796	0.959394	11307.9	0.127606
76	1444.78	23802.6	4539.73	11194.9	8.14036	16.613	1550.55	3.63098	0.016533	0.0286182	0.0610421	1.9632	132.819	0.388667	9.88648	796.522	0.205306	8.35873e-09	10.4121	1.10529e-06	0.00242968	0.00167442	0.000369158	278.836	261.699	53.3803	1.67899e-08	1.64667e-08	1.02451e-09	0.000773335	0.00672091	0.00136918	0.267422	0.025115	0.000399513	1889.34	1591.92	241.175	3.03494e-06	3.08793e-06	4.50677e-07	0.543531	5.51469	0.000128051	0.000410275	0.00137089	2.02576	6826.77	0.119478
76	1273.28	16513.8	3430.86	9387.49	7.86258	16.0198	1158.76	3.22723	0.0335817	0.0511415	0.092339	4.82469	509.019	0.436231	21.8959	953.479	15.6874	1.84527e-06	24.1993	0.000296024	0.00216589	0.00317661	0.0008923	612.277	12167.7	165.765	3.60405e-06	2.89034e-06	4.91124e-07	0.617091	7.86837	0.0114773	0.104983	0.0402353	0.00559257	3145.71	2185.75	128.343	0.00014503	0.00200681	4.96338e-05	296.213	113.336	9.93603e-06	4.68846e-05	0.000187999	0.199401	6685.1	0.113359
76	756.653	8912.55	1777.96	5378.67	8.09104	14.5254	146.028	3.29635	0.0078933	0.0137464	0.0346967	0.660797	60.441	0.227901	4.53999	324.884	0.270065	7.06902e-09	9.18754	1.901e-06	0.000668683	0.00111981	0.000213346	134.967	108.054	6.75614	1.95453e-08	1.64761e-08	2.38231e-09	0.0494576	0.00412994	0.000407017	0.163182	0.0203796	0.000591672	1167.44	1479.68	69.0034	3.77192e-06	4.41755e-06	7.86541e-07	1.26559	12.682	3.71853e-05	0.00010603	0.000298437	0.476115	13991.3	0.0512446
80	343.393	1984.3	483.294	5274.26	15.2739	29.8492	289.783	2.37189	0.0468878	0.0954545	0.268952	3.14936	90.097	0.564859	12.0651	332.951	0.518291	6.46953e-09	1.45673	2.6537e-07	0.00193484	0.0018685	0.00146255	165.997	76.7113	97.7647	2.36767e-08	1.5507e-08	4.52797e-09	0.705184	0.0399836	0.125403	0.0150749	0.0151834	0.00296951	508.156	686.245	191.343	3.56314e-07	3.17062e-07	1.85749e-07	0.0249639	0.0679442	0.00056269	0.00234795	0.0062004	0.0374835	4800.07	0.00542421
80	381.625	2479.69	609.442	4975.06	13.139	26.1249	316.987	2.55864	0.0498325	0.0814692	0.32341	2.23268	71.7361	0.56195	12.3433	210.608	0.326289	8.91743e-09	1.36172	6.07448e-07	0.00281595	0.00142152	0.00206939	197.18	61.6311	76.1999	2.26607e-08	9.3362e-09	4.03306e-09	1.62104	0.169832	0.372794	0.0113929	0.0129173	0.00329222	426.299	184.129	209.438	1.41865e-06	1.47254e-06	2.1306e-07	1.64982	0.237134	0.00085444	0.00435164	0.01508	0.17928	3902.25	0.0171733
80	510.942	2863.08	689.56	4821.55	9.35619	20.9117	313.323	2.74473	0.0226167	0.0380923	0.128373	2.04876	73.9351	0.772285	11.215	221.32	0.218121	7.15843e-09	2.14796	1.11563e-06	0.00106759	0.000318841	0.00108978	139.944	76.9385	89.6135	2.17912e-08	5.71421e-09	4.53825e-09	0.161616	0.0196691	0.0205539	0.0094865	0.0425448	0.00464595	410.82	213.675	182.94	1.99389e-06	2.05581e-06	1.49307e-06	0.118091	0.0275905	0.000920906	0.00321019	0.016219	0.227118	4195.54	0.00663083
80	305.797	1525.1	409.541	4046.98	13.2852	23.1955	276.31	2.38283	0.0673021	0.110808	0.314815	1.59375	49.0099	0.907023	15.2104	333.508	0.0490083	5.05955e-10	4.44234	8.33681e-06	0.00209669	0.00199565	0.00230777	69.5433	37.7673	68.4179	1.25319e-09	6.31957e-10	7.25877e-10	0.000956697	4.95151e-05	9.60007e-05	0.0207535	0.06629	0.00366726	272.677	579.694	230.472	2.48665e-05	1.57052e-05	1.28247e-06	1.56119	2.67479	0.000127344	0.00136503	0.00456474	0.0342948	9001.75	0.0108503
80	338.678	1895.12	456.077	4799.08	14.3187	25.366	242.61	2.11456	0.0501607	0.0857761	0.280854	1.92844	51.3417	0.813289	12.1698	270.912	0.193465	5.84954e-09	4.65059	4.84423e-06	0.00177624	0.00220611	0.00151365	144.603	45.9159	63.1008	1.79604e-08	6.51259e-09	2.80317e-09	2.40052	0.329487	0.43609	0.0184595	0.0609478	0.00316679	240.607	605.666	161.798	9.58199e-06	1.00905e-05	1.61355e-06	1.3902	2.73004	0.000506222	0.00245975	0.00711529	0.0596634	4660.14	0.0107856
86	75.9301	222.934	53.9481	970.922	16.9491	21.1541	127.031	1.43463	0.0743915	0.333919	2.05351	5.21166	57.7943	0.870191	18.0389	178.449	0.97466	5.31917e-09	1.9654	8.57491e-07	0.000720941	0.00569501	0.0056497	72.4075	34.2039	121.639	1.08731e-08	5.25059e-09	5.83661e-09	0.2123	0.0298117	0.3586	0.00202934	0.0342136	0.00589701	321.61	325.058	123.081	1.28891e-06	1.60843e-06	2.48637e-07	0.0491038	0.117511	0.00258444	0.0138435	0.0252441	0.442609	3163.95	0.0138123
86	67.0631	176.357	41.2664	633.963	13.3708	15.5264	101.916	1.34124	0.0595281	0.180946	1.52589	3.59537	55.8355	0.915043	15.9925	168.333	0.810243	9.55175e-09	1.50209	7.7217e-07	0.000541148	0.00560875	0.00537267	73.5387	30.2084	104.482	2.59177e-08	1.10023e-08	4.50109e-09	0.16188	0.0338401	0.127127	0.00235856	0.0381885	0.00531822	325.032	301.345	126.928	8.69659e-07	1.59389e-06	3.54375e-07	0.0360544	0.0723585	0.00107793	0.0114323	0.0306937	0.228292	2862.91	0.0132482
86	67.6742	181.614	49.1464	927.146	17.2023	21.6581	113.971	1.47426	0.0819105	0.330164	1.83944	4.44819	58.7614	0.983055	16.068	150.998	1.10139	3.13567e-08	1.88531	1.27433e-06	0.000868107	0.006173	0.00564153	76.0564	31.9833	138.044	5.24562e-08	2.29081e-08	1.10991e-08	0.417349	0.083013	0.423167	0.00368862	0.0533117	0.00463817	297.388	339.538	95.0337	2.18638e-06	2.84083e-06	3.52596e-07	0.129367	0.156414	0.00233921	0.0131319	0.0276192	0.591388	2992.13	0.0111181
86	69.3292	200.978	46.6555	713.351	14.2746	17.3952	106.26	1.37198	0.0572275	0.180342	1.51159	4.08748	58.0351	0.790696	16.2835	185.74	0.974472	8.65231e-09	1.95638	1.56962e-06	0.000531309	0.00542347	0.00436369	74.4565	29.9715	115.35	2.47215e-08	8.60303e-09	3.43282e-09	0.256769	0.0520362	0.298055	0.00484127	0.0397152	0.0066099	370.966	349.47	148.69	1.7507e-06	2.00939e-06	4.93978e-07	0.170326	0.225959	0.00153183	0.0132085	0.0330845	0.340619	3627.93	0.00433606
86	82.1942	219.832	55.8441	910.802	14.932	18.1264	110.516	1.40612	0.053603	0.197276	1.51309	3.71841	54.825	0.827913	17.3045	186.386	0.846445	1.10555e-08	2.18883	1.1969e-06	0.000420853	0.00502509	0.00415376	67.9991	30.1443	116.08	3.17084e-08	2.4124e-08	1.8059e-08	0.232826	0.0384716	0.322557	0.00334313	0.0385855	0.0057311	308.998	343.42	133.99	1.45661e-06	2.67642e-06	5.81198e-07	0.235696	0.423108	0.00206449	0.0122752	0.0262955	0.315293	3677.43	0.00323631
89	179.923	454.32	148.66	1749.01	7.64804	9.11835	102.041	1.4233	0.0618629	0.114504	0.177111	0.610889	29.3965	2.04734	20.8611	688.453	0.0430046	4.01845e-09	9.80959	5.29222e-06	0.00284992	0.00244862	0.00112076	11.3481	33.9443	27.6171	1.72459e-08	2.9165e-09	1.0466e-09	0.000140827	0.00209404	3.55031e-05	0.0671809	0.0566871	0.0284013	2172.48	810.598	339.605	2.36091e-05	1.39468e-05	1.39111e-06	1.412	0.335674	8.1558e-05	0.0021386	0.00811764	0.0149086	2545.11	0.0022888
89	154.298	440.281	137.546	1772	10.2156	15.0993	114.535	1.8049	0.0566917	0.102534	0.174159	0.760212	27.9534	1.96901	22.6238	668.027	0.073172	6.66123e-09	10.6139	9.86088e-06	0.00228533	0.00322964	0.00116825	11.6041	37.2364	18.0732	1.35837e-08	7.4893e-09	2.24292e-09	4.78855e-05	0.000826632	0.000101379	0.0779508	0.0493022	0.0382559	2017.49	790.154	359.209	2.56744e-05	3.39941e-05	4.56021e-06	1.03041	0.108179	0.00012449	0.00254918	0.00806053	0.0120919	2456.5	0.0200627
89	202.938	510.085	165.372	1888.85	7.76525	11.4906	94.2718	1.56958	0.0555859	0.112859	0.186633	0.674656	37.4629	2.21969	23.1655	771.891	0.0883897	4.83519e-09	13.5375	1.37155e-05	0.00324335	0.00396891	0.00113508	13.4718	45.5871	30.8746	1.12268e-08	5.61999e-09	1.842e-09	0.0009726	0.0134205	0.00245819	0.120513	0.0937998	0.04082	2472.22	1048.51	348.484	8.21259e-05	4.20338e-05	2.81526e-06	2.32601	1.03159	9.15126e-05	0.00214008	0.00772881	0.0121057	2503.79	0.0272237
89	196.011	528.076	165.911	1782.94	7.34215	9.69528	101.725	1.47232	0.0447811	0.0840942	0.253684	1.04895	21.8005	1.99572	21.6829	583.227	0.0430107	2.60104e-09	11.7278	1.33803e-05	0.00319698	0.00278752	0.000906476	9.3867	33.986	17.4454	7.20164e-09	1.84738e-09	9.95007e-10	6.45326e-05	4.72823e-05	1.89971e-05	0.0689318	0.0205968	0.0354402	1690.77	665.672	339.042	4.07905e-05	3.89537e-05	7.33862e-06	2.22745	0.227049	0.000320019	0.00264415	0.00571273	0.00827538	2254.45	0.0312302
89	230.588	615.265	202.531	2025.36	7.15707	11.166	98.6897	1.58292	0.0460584	0.0976973	0.15692	0.736608	34.9559	2.00987	23.446	636.874	0.102432	5.63959e-09	10.17	8.77594e-06	0.00156945	0.00296314	0.000926647	15.5853	37.3735	20.9524	1.06006e-08	4.67944e-09	2.15793e-09	5.41968e-05	0.00710323	0.000229961	0.0626988	0.0309062	0.0448882	1917.58	645.293	388.203	2.11058e-05	2.74631e-05	3.72098e-06	1.25384	0.166751	0.000142512	0.00267653	0.00854566	0.0130945	2407.98	0.00190885
104	78.0987	955.584	202.64	545.595	7.95871	12.9285	43.1779	2.70917	0.028173	0.11158	0.442851	1.15716	16.144	0.170106	3.47873	102.316	0.584129	1.497e-08	0.673542	7.93994e-08	0.00308872	0.00182399	0.000428382	72.6915	13.9639	19.7711	5.07247e-08	2.469e-08	1.32309e-09	0.350393	0.0246349	0.0365612	0.00956838	0.00777616	0.00444527	110.604	178.984	30.5279	1.70179e-07	1.61647e-07	2.66571e-08	0.253996	0.255829	0.0182163	0.0289008	0.0600934	5.68793	1576.65	0.00606278
104	73.0677	825.86	191.357	478.23	7.43699	11.4639	38.0601	2.44721	0.0257517	0.084353	0.425514	1.07435	15.0028	0.183227	3.22004	74.1439	0.34158	5.02997e-10	0.210369	1.75686e-07	0.00334639	0.00140238	0.000381774	50.7398	10.511	15.9918	2.16809e-09	1.0448e-09	8.20891e-11	0.014517	0.000731312	0.00105061	0.00743647	0.00785903	0.00490729	96.7354	117.838	27.1034	1.75969e-07	1.53006e-07	3.64206e-08	0.0787258	0.042089	0.0196123	0.033336	0.0701376	4.3942	1605.48	0.00199286
104	69.4101	772.263	150.275	388.319	6.70375	10.933	39.9986	2.3542	0.0294944	0.0910691	0.420936	1.1296	14.1932	0.235293	3.6184	81.0055	0.170144	1.41803e-08	0.387613	1.79858e-07	0.00321914	0.00203621	0.000367198	52.6642	10.3404	16.2505	4.11342e-08	2.69496e-08	1.23466e-09	0.051508	0.00173133	0.00174947	0.0128183	0.0110093	0.00499082	95.2873	162.251	28.9737	3.04319e-07	3.80859e-07	7.73516e-08	0.0655244	0.163793	0.018147	0.0302652	0.0671914	3.5109	1728.55	0.00226614
104	64.5723	680.476	134.02	315.078	6.6383	10.761	37.2309	2.48419	0.0244841	0.0764719	0.392074	0.958318	11.269	0.190533	3.23438	63.3585	0.276171	6.84098e-10	0.430149	1.22583e-07	0.00204219	0.00182898	0.000399299	44.8943	9.83166	17.3826	1.38386e-09	1.87764e-09	7.04596e-11	0.00651714	0.000247971	0.000911609	0.0121892	0.0113125	0.00414531	74.0665	120.6	26.0217	1.92613e-07	3.8228e-07	2.35356e-08	0.100314	0.228351	0.0194512	0.0344026	0.0761062	4.12773	1642.36	0.00293574
104	77.2094	1003.75	213.561	407.603	6.08239	9.29175	31.1696	2.46945	0.0199072	0.0946553	0.431824	1.26451	13.8696	0.173447	3.55781	71.249	0.375009	1.95537e-08	0.523411	1.2339e-06	0.00231745	0.00167505	0.000348068	47.5626	9.68386	20.1592	5.84929e-08	2.63395e-08	7.69598e-09	0.201413	0.01458	0.0200995	0.0111675	0.00998654	0.00455343	76.3344	134.34	28.4471	2.10152e-06	1.51788e-06	4.35877e-07	0.129524	0.422173	0.0164081	0.0255059	0.0544462	5.47453	1688.35	0.00155118
105	590.8	4075.12	947.165	6513.33	10.8762	19.8879	87.8777	2.43368	0.0402347	0.0727485	0.303542	0.741225	43.1326	0.765625	12.0553	366.196	0.206199	2.26813e-08	2.30647	4.26884e-07	0.0032566	0.0059392	0.00237081	46.8022	62.1752	39.4993	6.73544e-08	3.05425e-08	7.67407e-09	0.000430614	0.00571978	0.000303039	0.0184481	0.043331	0.0318511	270.703	1321.46	122.171	6.52402e-07	8.01911e-07	9.91997e-07	0.110042	0.850733	0.000307096	0.00107912	0.00188777	0.0451925	2385.75	0.00727266
105	507.113	3295.79	761.104	6428.36	13.1732	23.2245	86.7823	2.40003	0.0550839	0.100188	0.394272	1.04609	43.4667	0.961165	14.091	494.504	0.154333	4.01704e-08	4.49777	6.58791e-07	0.00346969	0.00921971	0.00350809	46.6051	65.5268	32.2188	1.20151e-07	5.12713e-08	1.36859e-08	0.000975251	0.000385464	0.00010241	0.0219556	0.0577267	0.050749	405.474	1622.62	221.601	8.76099e-07	1.70914e-06	1.41085e-06	0.253073	0.87364	0.000378419	0.00126063	0.00258576	0.0627913	2629.15	0.00120582
105	661.676	4248.55	1018.3	7579.63	11.1964	20.8878	92.2847	2.54593	0.0427225	0.0764605	0.338103	0.860691	36.6334	0.835229	12.2494	355.942	0.164137	1.29161e-08	2.08821	3.39516e-07	0.00328483	0.00616737	0.00251088	37.2199	62.4055	34.4073	3.62085e-08	1.52475e-08	3.32646e-09	0.00190461	0.010016	0.00115416	0.0194036	0.0456629	0.0379668	270.529	1436.33	123.082	4.76039e-07	7.80256e-07	1.01263e-06	0.0673105	0.756922	0.000350285	0.000889208	0.00146675	0.0439017	2707.88	0.0122435
105	498.805	2991.33	719.97	5591.72	11.2848	20.3036	99.2331	2.37479	0.049841	0.0899448	0.407772	1.07212	39.4096	0.885556	14.6165	467.821	0.190494	1.96699e-08	4.4404	9.75121e-07	0.00291005	0.00969406	0.00276725	42.1832	71.5461	32.9253	4.8217e-08	2.73116e-08	3.98427e-09	0.00122438	0.000787355	0.000192357	0.0221732	0.0580362	0.0510593	316.578	1376.97	173.796	1.1236e-06	1.77657e-06	1.57096e-06	0.106934	1.01148	0.000399732	0.00107039	0.00186368	0.0493104	2525.43	0.0103859
105	532.844	3380.05	859.892	6888.57	12.4857	22.2319	104.309	2.40851	0.0497846	0.0934306	0.450149	1.12234	40.4222	0.882574	13.92	451.213	0.148683	1.07264e-08	3.10711	3.21675e-07	0.00368394	0.00830637	0.00299252	48.0746	61.8833	35.9478	3.60767e-08	1.73413e-08	4.19867e-09	0.00112994	0.00142431	0.000131793	0.0204026	0.0435395	0.0544803	309.582	1190.8	246.919	4.01435e-07	6.45604e-07	8.94517e-07	0.0458655	0.263894	0.000377426	0.0010829	0.00205069	0.0563401	2523.35	0.00151127
106	82.9882	419.957	110.385	796.264	9.72764	17.4443	48.2075	2.23383	0.0131643	0.0272501	0.0868167	1.85004	64.7366	0.319871	22.2726	408.841	0.0704562	8.40951e-10	2.95176	1.35842e-07	0.00293674	0.00055415	0.00105354	101.766	132.074	23.2856	2.90238e-09	1.28677e-09	9.95507e-10	5.78608e-05	0.0002204	1.44751e-05	0.0253967	0.02647	0.0009365	592.013	740.229	177.49	4.12761e-07	5.68699e-08	1.19175e-07	0.18303	0.0433664	0.00011954	0.00016299	0.000509589	8.09774	2989.55	0.0522401
106	81.5733	478.531	117.251	654.949	8.20775	15.3177	49.9186	2.54547	0.0134819	0.0291184	0.138864	1.70223	69.1333	0.476581	24.7001	421.07	0.054713	1.48286e-09	3.74918	4.23227e-07	0.00346206	0.000327921	0.00192838	91.1607	123.932	31.1092	4.89872e-09	3.40589e-09	1.41521e-09	3.47481e-05	2.6518e-05	2.41382e-05	0.0878056	0.0839801	0.00101259	709.699	748.335	177.35	1.11217e-06	1.20143e-06	1.51054e-07	0.134234	0.107441	0.000129437	0.00020319	0.000375848	6.87204	3738.14	0.0336894
106	85.8051	417.783	113.117	747.811	8.9143	16.7061	50.2363	2.54428	0.0113493	0.0227295	0.0754338	1.83281	62.1074	0.346763	27.8249	515.501	0.0518486	8.3285e-10	2.21353	5.74477e-07	0.00180504	0.000404241	0.00125645	91.105	138.864	24.5182	2.63142e-09	1.38621e-09	1.23571e-09	0.000271017	0.000120317	0.000111849	0.0321689	0.0405653	0.0016118	669.167	666.395	270.875	1.51222e-06	7.78172e-07	2.69288e-07	0.207617	0.0992994	0.000172814	0.00027122	0.000800638	11.2922	3505.72	0.0227265
106	101.306	513.387	130.394	732.054	7.38017	13.9158	46.976	2.2456	0.0136822	0.0310639	0.180478	1.57956	61.2141	0.412989	19.481	414.728	0.043356	2.28755e-09	4.11013	6.42468e-07	0.00407624	0.000429813	0.00244534	96.987	113.296	26.7089	6.03445e-09	5.88162e-09	2.39939e-09	2.15647e-05	2.34278e-05	2.26515e-05	0.0647117	0.0563383	0.000856531	638.258	691.59	185.395	1.44283e-06	1.92442e-06	2.25635e-07	0.235835	0.248536	0.000140443	0.000202868	0.000437698	10.0611	3886.84	0.0109365
106	110.926	732.848	175.37	922.124	8.42334	13.6197	47.1713	2.25109	0.014032	0.027097	0.165916	1.51482	62.5961	0.370815	17.742	491.295	0.0704054	1.67768e-09	3.12907	4.01204e-07	0.00265154	0.000403557	0.0029037	88.3183	122.461	28.8688	3.20571e-09	2.04786e-09	8.04164e-10	5.01627e-05	3.42763e-05	7.58598e-06	0.0598859	0.0526342	0.00110233	746.273	797.898	210.151	9.32998e-07	1.06827e-06	2.50312e-07	0.224162	0.146218	0.000113211	0.000151777	0.000327604	8.08464	4704.07	0.0282181
114	180.996	528.17	155.065	4372.65	27.7299	60.5642	654.022	2.72921	0.00313	0.0144905	0.0645317	0.592748	27.8278	1.24703	12.5659	515.62	0.0989772	3.05445e-09	7.30032	2.70167e-05	0.000213335	0.000396216	0.000138503	70.9976	77.6479	12.5569	9.98012e-09	7.47775e-09	6.99779e-10	0.000176814	0.00039424	3.69623e-05	0.0700393	0.193161	0.0126074	1277.42	3893.71	76.3546	7.9063e-05	9.55859e-05	4.22207e-06	1.8469	12.1022	0.00551549	0.0146095	0.0676654	9.09426	6258.87	0.206144
114	216.511	1099.84	297.995	4221.82	22.26	48.6397	690.637	3.23363	0.00366842	0.0116747	0.0528767	0.504907	28.5065	1.24781	9.73129	501.062	0.0618973	3.9669e-09	6.2651	2.11435e-05	0.000236561	0.000538259	0.000218537	58.9577	63.0834	14.8114	8.18256e-09	7.15151e-09	7.40052e-10	8.9225e-05	5.85619e-05	3.94726e-05	0.0604823	0.176143	0.00928947	1424.5	3468.92	62.426	5.74865e-05	7.74686e-05	3.44246e-06	0.98699	3.47124	0.00506942	0.0143028	0.0598699	7.89941	6657.86	0.202486
114	231.033	1075.83	299.227	3925.62	19.2527	39.8607	626.74	3.09962	0.00439118	0.0125857	0.0884413	0.450421	34.7963	1.29055	8.81738	506.145	0.0870638	1.76852e-08	5.75342	2.15328e-05	0.000274951	0.00103338	8.2322e-05	215.055	95.7334	32.7997	4.69121e-08	4.31203e-08	4.87438e-09	0.00049122	0.000101092	9.09003e-05	0.0671809	0.137996	0.0122126	1383.45	3333.02	65.2744	7.65461e-05	7.94118e-05	2.8895e-06	0.75039	3.21907	0.00336663	0.0106984	0.0437732	8.34186	10409.9	0.181029
114	188.811	796.557	228.679	4065.06	24.5682	54.0697	768.958	3.289	0.00364756	0.0124352	0.0467631	0.463057	28.4608	1.31111	9.8124	551.697	0.043733	1.85943e-09	7.65337	2.23152e-05	0.000264149	0.000405319	0.000211073	66.0284	54.7421	14.4414	4.91881e-09	4.37356e-09	6.66573e-10	7.39676e-05	4.33638e-05	4.73138e-05	0.054683	0.187895	0.0131797	1290.49	3415.86	74.8976	5.57828e-05	7.96639e-05	3.21263e-06	1.17489	4.82346	0.00470664	0.01163	0.0523148	7.27812	7065.07	0.132192
114	244.14	863.13	258.354	4553.47	21.6698	46.7357	672.882	3.01047	0.00355326	0.0102821	0.0550688	0.716829	27.438	1.31533	10.5337	534.379	0.0799864	5.45534e-09	6.61363	2.39641e-05	0.00016127	0.000725885	0.000241043	60.062	93.1181	13.8709	1.92053e-08	6.46796e-09	1.7613e-09	0.000602103	0.00378362	0.000113984	0.0884095	0.160777	0.0116355	1242.94	3367.88	72.5934	7.20692e-05	8.28152e-05	2.927e-06	1.0233	3.79715	0.00476139	0.0119765	0.0502403	7.93333	6739.81	0.191428
118	131.232	646.911	181.18	1928.37	13.9476	21.3693	118.754	1.99317	0.159539	0.27679	0.460235	2.81344	10.0484	1.05252	11.1373	378.341	0.0233126	5.6765e-09	2.11471	1.67213e-06	0.00458655	0.00785154	0.00271973	7.55359	33.6759	6.13138	2.06417e-08	1.73423e-08	3.69402e-09	9.59274e-05	0.000160021	1.26867e-05	0.158661	0.0322496	0.015311	1333.79	449.194	190.014	4.32862e-06	9.28164e-06	6.91794e-07	0.264485	0.167526	0.000157436	0.00647378	0.0299354	0.0718851	6492.92	0.0122866
118	238.718	1235.94	356.153	3667.59	13.3805	25.3247	194.544	2.21746	0.181203	0.29759	0.589555	2.75232	13.5731	1.20627	11.3646	403.256	0.121731	1.11525e-09	3.27807	1.88487e-06	0.00574822	0.00795592	0.00376002	11.5188	43.3989	7.04671	1.72515e-09	2.9432e-09	4.43438e-10	0.00455719	0.0387351	0.00395042	0.161948	0.0390973	0.0142644	1480.32	554.447	218.04	5.08824e-06	8.7984e-06	8.17072e-07	0.675714	0.168885	0.000179569	0.00583635	0.0249407	0.0590334	6389.22	0.0111844
118	162.59	813.764	228.044	1766.44	10.0702	14.3675	69.871	2.07985	0.156024	0.29517	0.426572	2.0658	7.06731	0.899259	10.3147	355.642	0.0232892	2.12536e-08	3.53126	2.66653e-06	0.00459715	0.00682138	0.00351112	5.19678	27.4031	4.38419	4.92367e-08	5.13454e-08	7.07044e-09	0.000106178	0.000179997	3.67685e-05	0.162881	0.024126	0.012912	1303.23	383.629	209.661	7.71215e-06	1.73086e-05	1.25505e-06	1.17489	0.472355	5.25306e-05	0.00435741	0.0403941	0.0846742	5454.06	0.0119537
118	152.294	732.254	200.773	1741.8	10.7753	15.9215	74.6685	2.07892	0.139632	0.259536	0.523812	2.66273	9.91481	1.03884	11.2308	364.299	0.0263682	3.82316e-10	3.53422	2.44063e-06	0.00323305	0.00543251	0.00269449	8.43391	33.6482	5.27177	1.65908e-09	2.53474e-09	4.87708e-10	0.000106279	9.67052e-05	1.71842e-05	0.152065	0.0367665	0.0134515	1332.61	434.013	192.143	8.00103e-06	1.52366e-05	1.11635e-06	0.941971	0.354734	0.000275504	0.00792574	0.0264109	0.0783617	6927.93	0.00946939
118	131.793	559.492	158.421	1411.17	10.417	14.8762	70.9637	1.97769	0.168779	0.305801	0.447398	2.12638	10.0323	0.905919	9.70392	379.875	0.0617674	3.05905e-10	3.92741	1.76181e-06	0.00456918	0.0062535	0.0038278	6.55348	36.7856	5.09557	7.9239e-10	1.83329e-09	1.43308e-10	0.000565226	0.00652676	0.00045027	0.111159	0.0304736	0.00742437	1332.67	458.455	263.045	4.45777e-06	9.69915e-06	7.83498e-07	0.463889	0.161449	3.02776e-05	0.00354599	0.0394312	0.0924382	6161.07	0.0106664
119	103.699	361.94	91.8924	923.75	11.3158	17.5487	68.5047	1.87909	0.042429	0.0772799	0.418256	1.163	53.7226	0.505324	6.55443	109.077	0.135122	2.13459e-08	3.98923	1.09912e-05	0.00314388	0.00234067	0.0017096	54.4833	122.061	34.6417	6.30069e-08	2.88419e-08	1.02807e-08	0.000376023	0.0159305	0.00157858	0.0290488	0.0726765	0.00225909	243.138	722.819	23.292	3.5114e-05	1.5067e-05	3.48855e-06	0.647424	0.255383	0.000678394	0.00782269	0.015331	0.0386531	2378.71	0.0178969
119	86.3834	386.336	93.0709	902.068	13.7442	19.243	64.6384	1.96863	0.0480901	0.0825395	0.388381	1.0371	57.5295	0.587092	7.06347	138.44	0.302953	8.51733e-09	3.77624	8.04169e-06	0.00433897	0.00177438	0.00169999	61.0293	110.451	38.3769	3.28869e-08	9.20234e-09	4.43206e-09	0.00205358	0.0903771	0.00462072	0.0347514	0.0831293	0.0022952	295.033	768.948	22.0995	1.99799e-05	1.25737e-05	2.1627e-06	0.162964	0.0834864	0.000790365	0.00866274	0.0172327	0.0387273	2505.4	0.0183801
119	161.658	1216.72	278.784	2175.35	14.2071	24.6793	129.05	2.58932	0.0596795	0.0852972	0.434653	1.21619	60.4987	0.538343	6.77678	125.954	0.460839	6.39783e-09	2.47911	3.12314e-06	0.00394688	0.00154896	0.00203818	118.868	70.0348	35.9335	2.60657e-08	5.65484e-09	4.57731e-09	0.165513	0.0122725	0.0188218	0.0316209	0.0532031	0.00263864	286.597	673.822	22.1223	7.8327e-06	4.14053e-06	1.87578e-06	0.0285949	0.0117675	0.00124361	0.00795539	0.0136218	0.0306526	2454.73	0.0133395
119	120.748	371.022	97.6549	1032.35	11.3009	16.9411	66.699	1.84874	0.0395852	0.0713082	0.419094	1.1877	74.4909	0.499068	6.39791	111.362	0.246305	1.52818e-08	1.79879	5.535e-06	0.00289119	0.00237578	0.00122335	69.7387	208.474	36.0762	4.50894e-08	2.92644e-08	2.86143e-09	0.000619482	0.0396738	0.00138377	0.0258699	0.0585007	0.00197153	254.439	591.549	18.0738	2.06876e-05	1.01566e-05	3.20053e-06	0.981269	0.29529	0.000579562	0.00677861	0.0148094	0.033417	2308.61	0.0181354
119	121.796	471.547	125.472	1324.12	12.9709	19.762	88.219	1.99337	0.0628577	0.0964516	0.34481	1.07108	53.2428	0.399313	7.5688	106.636	0.144886	9.81949e-09	0.821753	9.00583e-07	0.00480004	0.00444702	0.00110262	47.6601	262.987	18.7927	2.72376e-08	2.4499e-08	1.61345e-09	0.0019007	0.0056052	8.59055e-05	0.00947229	0.0273186	0.00209551	275.867	310.839	25.3978	1.56617e-06	1.67727e-06	6.84203e-07	0.110527	0.00742166	0.000289568	0.00580584	0.0146641	0.0406344	2993.73	0.0345283
120	308.465	1914.76	447.724	5532.15	19.637	30.1628	79.044	2.09703	0.147939	0.255661	0.493853	1.57502	193.391	7.55132	83.6623	2081.2	0.808344	1.93155e-08	22.5666	5.52433e-05	0.00449215	0.0126024	0.00286217	293.158	358.935	180.89	6.33847e-08	2.81506e-08	5.49653e-09	0.857622	0.0790397	0.112673	0.553642	0.275279	0.100848	7114.33	2746	1075.41	0.000100688	7.6152e-05	2.5633e-05	17.6157	5.89645	1.03546e-05	0.000460785	0.00283337	0.014328	4190.83	0.011547
120	476.307	2575.66	598.384	8169.68	18.8158	28.4045	84.4209	1.94907	0.172269	0.281572	0.533089	1.57317	224.574	7.62576	85.2167	2168.45	0.770153	1.20536e-08	37.8005	6.55109e-05	0.00497809	0.0116141	0.00222755	267.929	356.456	230.213	4.09627e-08	1.95912e-08	4.6126e-09	0.0552922	0.00247228	0.00444978	0.604162	0.457615	0.121876	7214.72	2842.41	921.615	9.98146e-05	9.55964e-05	3.49806e-05	9.97977	7.02255	5.85959e-06	0.000439471	0.00408837	0.0257971	5828.32	0.0138874
120	506.603	3208.72	732.784	9552.08	20.3033	31.2246	95.6122	2.15691	0.156309	0.262568	0.484872	1.72582	236.235	7.51833	87.3089	1941.18	2.16423	4.04873e-08	34.1563	3.67462e-05	0.0039639	0.00973828	0.00285357	403.781	474.819	184.999	1.41687e-07	4.97448e-08	2.93441e-08	4.27708	1.70707	0.516385	0.133021	0.41761	0.144823	6538.78	4563.97	926.594	6.02734e-05	5.55194e-05	3.34085e-05	37.0099	14.2077	1.56795e-06	0.000247793	0.00346937	0.0112616	6578.52	0.0114505
120	375.45	2312.75	546.276	5348.48	15.1697	23.197	54.9462	2.02154	0.113079	0.1926	0.347033	1.36509	231.932	7.22267	85.8627	1895.55	1.17375	3.06177e-08	19.1083	2.17717e-05	0.00499107	0.00978428	0.00110109	363.612	390.882	167.843	1.4694e-07	5.16121e-08	1.04162e-08	2.03129	0.252577	0.190743	0.229167	0.385634	0.112795	5982.12	4795.93	929.178	5.09756e-05	2.28206e-05	6.31078e-06	12.5224	3.55939	1.40115e-05	0.00041201	0.00221172	0.00704479	5408.69	0.00768629
120	343.132	2309.81	507.737	6335.7	20.8031	32.5259	92.5032	2.12679	0.170719	0.288352	0.512681	2.04049	241.038	8.18712	99.0851	2293.29	0.791263	3.01917e-08	19.4835	2.98262e-06	0.00489323	0.0115892	0.0025169	344.181	398.475	192.394	1.12228e-07	4.3638e-08	1.08785e-08	0.431141	0.0124804	0.0285782	0.177589	0.45445	0.1991	7579.67	4567.45	1344.1	4.96218e-06	5.2999e-06	5.34308e-06	4.79637	0.869274	3.73628e-06	0.000356214	0.00250293	0.00949819	5980.3	0.0130031
121	295.811	3006.62	673.215	5929.15	23.7102	41.4515	206.63	2.7095	0.183821	0.288914	0.618407	1.95165	94.2682	0.296258	1.46746	461.665	0.216295	4.2756e-09	4.92878	2.76041e-06	0.00645118	0.00586395	0.00860042	92.0848	227.652	38.3019	1.12119e-08	7.82217e-09	2.00342e-09	0.00736095	0.00632057	0.00060879	0.0245638	0.0414269	0.0101663	435.596	1320.86	87.3613	7.93877e-06	7.50385e-06	5.14612e-06	0.0260579	0.0994791	0.000213386	0.00204908	0.00747372	0.41181	2674.88	0.0019583
121	281.001	2794.18	619.864	5484.85	24.0817	43.786	215.496	2.81987	0.0598098	0.104504	0.307451	0.691585	62.9696	0.305568	1.58655	467.405	0.127573	9.35334e-09	6.13282	5.92248e-06	0.00320423	0.00182592	0.00339386	76.5301	209.693	28.1471	1.79953e-08	1.22337e-08	1.20013e-09	0.00239157	0.000338481	6.04206e-05	0.0207163	0.0607286	0.0124101	431.241	1320.95	77.1521	1.50927e-05	1.54558e-05	1.13199e-05	0.0844882	0.311278	0.00042649	0.00121757	0.00474624	0.720568	3209.43	0.00121509
121	345.162	3532.88	759.267	5992.28	23.4554	43.7972	244.512	3.06357	0.0552503	0.0942297	0.285548	0.623692	71.9327	0.319598	1.71638	586.35	0.147349	1.12894e-08	7.05207	4.30564e-06	0.00260962	0.00258253	0.00275483	73.2668	210.678	28.8686	2.18004e-08	1.7476e-08	2.57453e-09	0.00386583	0.000293465	5.77771e-05	0.0272375	0.0501014	0.00847338	448.823	1513.64	76.4199	1.59002e-05	1.17613e-05	7.89835e-06	0.0556598	0.255435	0.000437879	0.00129757	0.00467057	0.652641	3284.38	0.0119874
121	349.768	3431.74	765.94	5661.85	20.2609	38.167	216.451	2.98561	0.19497	0.306825	0.588013	2.20179	85.0199	0.299812	1.37623	484.123	0.221933	3.62336e-09	8.87189	5.23181e-06	0.0058254	0.0059726	0.00709017	81.4807	256.869	30.9921	7.84473e-09	5.15874e-09	7.9554e-10	0.00514333	0.00320161	0.000363334	0.0231465	0.0633127	0.00841566	457.122	1479.32	82.3004	2.09229e-05	1.39318e-05	1.40152e-05	0.0855105	0.249438	0.00012575	0.00198849	0.0087974	0.319887	2758.55	0.00167845
121	284.007	3140.77	673.819	4652.67	19.9404	36.9323	178.241	2.90355	0.13855	0.228296	0.487003	1.95712	77.8784	0.261536	1.41329	497.716	0.262173	6.33881e-09	6.23987	4.19744e-06	0.0054344	0.00449113	0.00709745	76.0315	267.726	31.7413	1.86864e-08	9.15967e-09	1.62454e-09	0.00617682	0.0170307	0.000931636	0.0241784	0.0427818	0.00923165	445.177	1361.43	71.6265	1.50115e-05	1.12715e-05	8.38578e-06	0.038756	0.175541	0.000184419	0.00192488	0.00849478	0.302145	2813.94	0.000655016
122	376.743	1946.47	343.536	2798.7	10.9376	15.7768	164.729	1.87576	0.102302	0.222372	0.665554	2.93993	82.1362	0.293051	3.40723	359.692	1.72671	2.64853e-08	5.76807	3.15149e-06	0.0338839	0.00251461	0.000939131	63.8416	340.938	24.9263	1.49229e-07	1.29126e-07	5.28903e-09	0.0379828	0.00827618	0.000276044	0.00572719	0.0083384	0.0118822	364.84	701.006	130.766	9.04938e-06	4.22716e-06	1.39116e-06	0.085275	0.463152	0.000171025	0.00204871	0.0206578	0.188442	1831.2	0.00218519
122	103.249	598.627	153.326	861.42	9.43921	12.4976	51.9128	1.80479	0.12793	0.210029	0.34685	1.21727	39.3544	0.400384	2.49726	281.189	0.211402	9.12221e-09	4.14085	5.1357e-06	0.0135624	0.00391878	0.0045045	39.7729	163.859	10.1077	3.46329e-08	1.72291e-08	9.93189e-10	0.00248312	0.00267374	0.000113024	0.00221972	0.0119696	0.0225015	458.453	591.051	90.7044	8.75011e-06	1.08359e-05	3.87201e-06	0.319478	0.415327	1.96278e-06	0.000391609	0.0408421	0.858588	1992.66	0.00313943
122	372.605	2462.67	528.394	3463.45	9.06679	11.9647	131.184	1.70328	0.100813	0.224972	0.637905	2.15336	55.6795	0.353857	3.36237	371.501	0.352152	1.06104e-09	4.63173	3.81822e-06	0.0340812	0.00241355	0.000773714	39.5734	153.318	18.9857	6.0194e-09	3.81195e-09	4.90666e-11	0.0049104	0.00142598	0.000833349	0.00234915	0.00860904	0.0218478	479.22	754.696	121.041	8.80085e-06	6.65314e-06	1.61542e-06	0.134035	0.462013	0.000266142	0.00244799	0.0271385	0.211061	2191.73	0.00428409
122	361.937	2324.04	455.298	4158.14	12.8756	19.9867	208.238	1.96374	0.116655	0.216128	0.398647	1.59375	40.4655	0.25732	5.50871	357.317	0.100203	2.99966e-09	1.98313	2.64406e-06	0.0102988	0.00384564	0.00159531	55.0745	87.9764	10.8739	9.89391e-09	2.98324e-09	1.87293e-10	0.000878019	0.0124644	9.76393e-05	0.00309581	0.00584519	0.0224239	427.156	564.002	126.595	4.3971e-06	2.30268e-06	2.01854e-06	0.16529	0.0495121	1.13735e-05	0.000847662	0.0436741	0.598269	2951.97	0.00453157
122	113.86	599.359	140.399	987.971	9.69202	13.1687	54.2593	1.6202	0.123227	0.18828	0.340478	1.35349	54.8968	0.354151	2.29484	214.064	0.213669	1.49616e-08	3.38235	4.22878e-06	0.0127872	0.00381112	0.00441517	57.2349	291.437	12.3843	6.46823e-08	2.55895e-08	1.4722e-09	0.00456686	0.000736884	0.000165871	0.00223065	0.00817645	0.0162294	318.988	510.585	65.8314	1.04624e-05	7.97668e-06	2.50829e-06	0.107008	0.585815	5.28517e-06	0.000232147	0.0323632	0.600375	1846.1	0.000982174
181	196.68	1027.26	245.659	1518.48	8.89761	14.841	58.6928	2.12839	0.0106669	0.0253095	0.0475652	0.15917	23.3238	0.346987	4.36322	86.0664	0.178084	3.4805e-09	2.31607	3.87006e-06	0.000496675	0.00109785	0.000831944	17.052	58.8288	15.4457	7.47448e-09	4.93742e-09	1.9178e-09	0.0273132	0.412587	0.0696621	0.00256104	0.013876	0.00400635	382.438	341.236	15.6108	4.84934e-06	1.15463e-05	1.97381e-06	0.0974128	0.739711	0.000917694	0.001607	0.00223555	0.00772229	2893.32	0.0142252
181	216.014	1252.12	301.15	2733.86	12.778	23.1492	98.5151	2.33682	0.00849983	0.0220047	0.0450335	0.155289	16.2223	0.314489	4.83401	109.398	0.0527296	2.42642e-09	4.95346	5.76457e-06	0.000394067	0.00106506	0.000765817	16.9802	25.811	11.4283	3.79342e-09	1.86063e-09	9.45647e-10	0.00355891	0.0524463	0.0128934	0.00532984	0.0163345	0.00534757	572.212	298.091	25.7812	9.10326e-06	1.35335e-05	3.81662e-06	0.20943	0.881195	0.000847959	0.00133581	0.00241113	0.0147194	2774.27	0.0141562
181	191.187	1046.02	252.324	1582.27	8.96158	14.5651	58.0312	1.95485	0.00996611	0.0256644	0.05584	0.206033	26.2999	0.365352	5.1307	112.512	0.103731	5.1187e-09	3.37202	4.22874e-06	0.000485399	0.000916684	0.000933174	19.9719	42.5931	20.1362	8.48027e-09	3.68588e-09	2.9535e-09	0.00829818	0.112931	0.0182874	0.00364657	0.0117035	0.00496119	474.874	363.352	23.5167	6.44563e-06	8.26707e-06	3.02085e-06	0.161964	0.712506	0.000779468	0.00138251	0.0021762	0.00933254	2968.77	0.027307
181	168.681	931.451	209.84	1660.9	10.9253	17.814	68.559	2.1423	0.0107021	0.025764	0.0550248	0.195046	15.9084	0.373227	4.83406	89.0871	0.0440865	9.26087e-10	1.58684	3.5761e-06	0.000414262	0.00106262	0.00106028	15.1193	21.9124	13.6618	1.68304e-09	8.41239e-10	5.383e-10	0.000496407	0.0258831	0.00427819	0.00450268	0.0145082	0.0052932	357.564	235.194	20.4296	4.33907e-06	8.66689e-06	2.37655e-06	0.018162	0.231116	0.000687146	0.0012089	0.00199145	0.0104416	3099.87	0.00546289
181	707.429	4188.68	946.408	6418.1	9.19568	15.2274	81.8999	2.04162	0.010538	0.0194112	0.0420581	0.0988688	20.4121	0.279821	3.53567	106.138	0.0470837	2.8768e-09	2.59857	2.99382e-06	0.000400109	0.00100559	0.00105355	16.0255	30.5956	16.5042	8.55113e-09	3.52541e-09	4.33366e-09	0.00317385	0.0770282	0.0112201	0.00235426	0.00914389	0.00454454	465.514	474.282	20.3979	4.5918e-06	5.47292e-06	2.0083e-06	0.047831	0.111895	0.000922503	0.00253591	0.00386198	0.0147559	2517.97	0.0132579
191	262.109	2763.51	575.209	2803.19	10.4012	16.6117	41.3973	2.34182	0.00321837	0.00742515	0.0226066	0.13109	12.1823	0.124041	0.930837	42.2225	0.0397381	1.83318e-10	0.182512	2.51918e-08	0.000326516	0.000256793	0.000127205	16.0358	16.026	7.00679	3.25402e-10	2.5151e-10	1.50199e-10	0.020083	0.00631175	0.000828621	0.00534013	0.00317196	0.00292962	62.2656	32.2791	51.7726	4.47209e-08	6.85586e-08	3.07197e-08	0.00335767	0.0215002	0.00045499	0.000754639	0.00139413	0.0426697	3246.05	0.00811218
191	304.413	3568.63	695.078	2867.69	9.2764	14.4832	38.9269	2.25602	0.00930321	0.0146316	0.030455	0.23381	25.1867	0.116061	0.801461	37.7158	0.055352	6.35268e-10	0.192548	2.7944e-08	0.000613138	0.000575314	0.00042188	38.9607	35.9482	10.8076	2.38057e-09	9.40274e-10	5.11239e-10	0.0694399	0.000838107	0.00789659	0.00434194	0.00270595	0.00361225	59.6159	24.3128	56.3534	2.79524e-08	5.14841e-08	2.11953e-08	0.0114295	0.0170616	0.000629699	0.00108815	0.00198887	0.0172218	4501.25	0.0111819
191	245.446	3151.32	626.597	3108.32	12.3073	20.102	53.7706	2.53779	0.00319123	0.00706023	0.0202128	0.168123	14.1663	0.160847	0.986514	47.445	0.0192496	4.03531e-11	0.150843	4.03761e-09	0.000232865	0.000219573	0.000139474	17.4868	11.3161	13.6552	9.45616e-11	7.97582e-11	7.02044e-11	0.00769304	0.0011212	0.00139952	0.00343229	0.00401935	0.00373507	57.063	45.3328	66.0741	7.64395e-09	7.18184e-09	3.3498e-09	0.00227205	0.0416539	0.000586693	0.000857812	0.00142014	0.0398525	2603.6	0.000257939
191	252.239	3059.11	600.987	3005.07	11.6622	19.0994	47.9299	2.41142	0.00338456	0.00756914	0.0225247	0.143582	15.1745	0.14654	1.00967	43.2547	0.0414155	2.19457e-10	0.0624746	1.25073e-08	0.000294138	0.000227683	9.06998e-05	14.964	29.9309	7.23019	3.4089e-10	3.44949e-10	1.8863e-10	0.0093127	0.00151457	0.000534442	0.00622509	0.00289961	0.00296289	64.6018	43.0528	41.434	1.25783e-08	2.75758e-08	1.01171e-08	0.0143643	0.00217725	0.000545808	0.000789176	0.00137055	0.0252413	2986.57	0.0111434
191	158.789	2226.44	383.763	3184.74	19.5036	28.9807	67.9244	2.12072	0.00175257	0.00348286	0.0100161	0.148204	11.5898	0.263865	1.30164	49.5797	0.0161426	1.24589e-09	0.187635	1.43567e-08	0.000148873	3.85143e-05	0.000148002	16.4999	7.46433	14.4301	4.81032e-09	1.1679e-09	6.55742e-10	0.00101115	0.000103306	0.00022543	0.00995018	0.00466725	0.00741053	57.8574	63.633	53.3865	2.57667e-08	1.65925e-08	1.26841e-08	0.00626467	0.0177657	0.000988929	0.00130943	0.00178447	0.0283673	2346.13	0.0321405
195	560.187	3027.58	761.333	11737.5	20.1759	33.9066	314.578	2.30004	0.0733713	0.113441	0.39067	1.85818	24.4167	0.953005	5.13338	727.777	0.288083	9.73227e-09	41.5938	1.0154e-05	0.00531928	0.00253149	0.00179348	10.4688	27.2025	55.9687	2.74145e-08	1.18265e-08	4.12395e-09	0.0187821	0.00479901	0.510111	0.0377225	0.0413653	0.0186016	918.239	579.028	761.42	1.44915e-05	2.25888e-05	8.31373e-06	5.11468	4.5643	0.0106981	0.0273763	0.090047	0.653062	6444.99	0.00782989
195	417.72	1895.55	518.115	8859.14	20.1564	35.2452	340.255	2.27528	0.0717173	0.104994	0.56638	1.73973	18.9177	0.836344	4.71112	574.024	0.177672	1.27785e-08	36.6958	8.04402e-06	0.00478206	0.00167233	0.00221173	8.50376	20.8108	38.7905	3.50729e-08	1.74375e-08	3.24384e-09	0.00523561	0.000977334	0.0797173	0.0289855	0.0299063	0.0160598	619.571	547.61	515.951	1.16749e-05	1.7384e-05	5.96734e-06	4.9042	11.4043	0.0120084	0.0324724	0.124092	1.4741	5806.6	0.0107767
195	475.521	2799.14	714.326	8666.08	16.9248	32.2136	318.85	2.46238	0.0693741	0.105315	0.522632	2.05681	36.8349	1.0363	5.19233	697.688	0.256063	1.35632e-08	24.126	8.33274e-06	0.00418153	0.00276918	0.00256592	11.0778	75.234	47.8482	3.6338e-08	1.34298e-08	3.99562e-09	0.00628214	0.0345555	0.0245081	0.0302591	0.0499585	0.0184712	908.599	664.617	467.188	1.27756e-05	1.91702e-05	4.35985e-06	4.02646	9.80682	0.00850151	0.0240323	0.0976055	1.17205	6324.09	0.00445003
195	457.589	3116.13	705.604	10800.5	22.0336	36.229	337.181	2.12387	0.0936887	0.151652	0.658562	1.81796	46.374	1.08041	5.78641	929.848	0.496726	8.11027e-09	24.9889	6.86946e-06	0.00313389	0.00329504	0.00167373	17.7686	106.112	55.7697	2.75519e-08	2.17766e-08	2.26284e-09	0.0108085	0.00893523	0.0420802	0.0285714	0.0329046	0.0199258	1086	907.9	693.081	1.2923e-05	2.29868e-05	3.36072e-06	3.00243	7.57414	0.00925137	0.0241733	0.0926986	0.892255	7255.47	0.0099946
195	557.325	2755.25	736.062	9340.77	15.8994	30.5804	295.168	2.41112	0.0587898	0.0958585	0.591469	1.705	31.4516	0.954547	5.03786	878.26	0.84243	6.79883e-09	49.8982	8.54282e-06	0.00452761	0.0027192	0.00189226	17.56	45.6916	51.0739	2.40847e-08	8.21806e-09	2.06792e-09	0.0318221	0.0215442	0.250445	0.0391783	0.0464341	0.0159745	1166.09	737.965	670.755	1.42759e-05	2.25516e-05	5.46756e-06	3.27923	6.19422	0.00838629	0.0249792	0.0964786	1.38829	7003.46	0.00557844
201	199.132	583.037	153.52	3299.91	16.7328	21.6888	127.809	1.44134	0.0710189	0.158577	0.671548	1.98349	123.446	2.84913	49.1299	1098.2	0.311915	3.42427e-08	11.1692	1.04143e-05	0.00277712	0.00443861	0.00366943	189.648	150.371	80.1855	6.03531e-08	3.44381e-08	6.46939e-09	0.0243676	0.00137742	0.000980835	0.0936509	0.206499	0.0654822	2318.66	3522.34	355.735	1.95914e-05	1.84763e-05	1.29119e-05	5.97427	1.22608	0.000116496	0.00424184	0.0278363	0.0479642	4031.17	0.0159468
201	211.739	751.605	181.527	3864.47	19.9794	28.0474	136.922	1.71407	0.12236	0.217966	0.571097	1.93145	110.329	2.95204	44.8959	1198.88	0.155808	7.10087e-08	16.3041	8.96773e-06	0.00505375	0.0067678	0.00253907	175.027	190.21	77.5275	1.64438e-07	8.73449e-08	9.22252e-09	0.000973728	0.000378339	0.000175077	0.0981117	0.197584	0.0640722	2237.18	3640.37	352.751	1.00612e-05	2.59481e-05	1.21321e-05	4.54315	3.89032	0.000103325	0.00283285	0.0174427	0.0330481	6029.19	0.0125952
201	201.963	570.929	150.999	3830.55	19.505	26.4108	136.626	1.43347	0.104657	0.191417	0.730287	2.06122	134.592	3.33661	44.8737	1183.67	0.284443	3.56604e-08	12.364	1.85467e-05	0.00405261	0.00584662	0.00342771	187.52	177.531	85.6223	7.62223e-08	5.44719e-08	5.21088e-09	0.0253163	0.00292668	0.000993152	0.131966	0.219133	0.068294	2603.37	3815.65	357.627	4.07905e-05	2.89167e-05	2.20246e-05	10.1898	0.324835	0.00013662	0.00404332	0.024165	0.0435637	4020.05	0.0142998
201	205.645	539.037	140.555	3036.76	14.7036	20.7448	121.42	1.41982	0.0733692	0.16744	0.649306	1.82725	106.883	2.8754	43.8698	1048.99	0.433367	5.52077e-08	14.1769	8.1198e-06	0.00194313	0.00420953	0.00460228	133.876	119.062	82.6234	1.00242e-07	9.28374e-08	2.28541e-08	0.0216502	0.00504975	0.00404071	0.0633725	0.285095	0.0614614	1743.9	3857.77	388.787	1.16077e-05	1.52287e-05	1.18929e-05	2.09374	5.45838	0.000102172	0.00408476	0.0264923	0.0503271	3985.9	0.0103324
201	196.391	528.082	138.719	3029.91	17.394	23.4478	116.123	1.55027	0.0773162	0.164785	0.623218	1.5074	112.015	2.95124	46.715	1015.01	0.222107	1.22468e-08	12.2613	1.45381e-05	0.00262581	0.00389993	0.00398301	179.592	145.866	69.4138	2.01255e-08	1.91379e-08	5.11289e-09	0.0204309	0.00254756	0.000346783	0.0844712	0.145994	0.0594475	2246.92	2648.09	337.924	2.69933e-05	2.31693e-05	2.53715e-05	4.38897	0.841383	0.000158297	0.00490286	0.0284915	0.0561344	3916.08	0.0133582
204	180.327	954.16	240.599	4425.68	22.7328	31.2746	180.428	1.80748	0.099726	0.148473	0.77698	2.5696	53.9406	0.24369	5.73319	198.463	0.0995829	3.17464e-10	1.82624	1.19282e-07	0.0028546	0.00163537	0.00326881	82.7217	43.7126	56.8667	1.0098e-09	5.81073e-10	2.06531e-10	0.0290886	3.45781e-05	0.0012945	0.00540095	0.0106896	0.0086062	248.87	108.953	122.278	2.88294e-07	1.56219e-07	1.44023e-07	1.43527	0.0352398	0.000412838	0.00520038	0.0148921	0.16527	5108.16	0.00496546
204	199.892	874.313	247.357	3668.62	17.4653	24.4004	153.954	1.77992	0.0731731	0.106852	0.610678	3.06577	60.3003	0.19933	6.06483	209.759	0.123642	1.20544e-10	1.33094	2.96388e-07	0.00407537	0.00142539	0.00376654	97.979	41.6715	68.8119	2.52267e-10	2.95246e-10	5.73511e-11	0.0693808	0.00273995	0.0232906	0.009197	0.00456837	0.00655843	338.515	134.615	144.695	6.67036e-07	2.17138e-07	2.79507e-07	2.67142	0.0760793	0.000233644	0.00409849	0.0158581	0.170661	6738.49	0.00461357
204	183.95	886.924	236.888	4644.96	23.5292	33.287	170.442	1.78476	0.105762	0.156328	0.755821	2.69666	54.2677	0.279975	6.22353	177.512	0.122648	4.05025e-10	1.81957	1.01406e-07	0.00704803	0.00202651	0.00450323	82.0189	41.3251	57.3624	1.02161e-09	7.15476e-10	3.29015e-10	0.046791	0.00103951	0.00534181	0.00855183	0.0106297	0.00977193	232.477	107.743	117.466	2.46589e-07	1.17857e-07	1.1346e-07	1.04539	0.0693358	0.000483665	0.00560143	0.0149548	0.154024	5762.95	0.00687803
204	203.747	1058.9	280.279	4929.59	22.3293	31.8137	200.021	1.78062	0.108445	0.161405	0.655014	2.33271	66.7076	0.188535	4.58794	459.302	0.305233	5.98608e-10	19.8096	2.96991e-06	0.00342911	0.0037063	0.00381028	129.574	45.1277	61.0739	1.18217e-09	1.12795e-09	4.11716e-10	0.707612	0.0107191	0.0980872	0.00831156	0.00452669	0.00709448	621.8	400.379	106.396	4.04427e-06	3.76383e-06	2.61192e-06	9.41397	5.89777	0.000402532	0.00635756	0.0225899	0.116939	5543.6	0.00815857
204	192.26	845.364	228.42	4591.96	22.0047	30.6109	165.036	1.69747	0.0871135	0.129586	0.742002	2.80114	60.5591	0.194039	4.76286	202.349	0.150213	4.41137e-10	1.11203	1.75125e-06	0.00315192	0.00174459	0.00313329	96.5468	64.1431	54.8315	7.7771e-10	8.59362e-10	2.65973e-10	0.0195688	0.001127	0.000737336	0.0150964	0.00384113	0.00915831	338.879	181.714	117.343	3.60955e-06	2.15986e-06	1.55037e-06	1.10726	0.0510141	0.000310431	0.00495506	0.0169159	0.173582	6388.19	0.00203643
212	124.411	652.998	186.122	2060.65	14.5214	21.4225	137.755	1.87462	0.0954211	0.155374	0.266105	0.835425	72.3624	0.421985	8.5222	247.368	0.356448	1.82895e-08	7.59872	1.13562e-05	0.00491332	0.00438289	0.00319988	83.2822	309.249	45.6151	7.62506e-08	4.20009e-08	1.38121e-08	0.00300248	0.142721	0.000351397	0.0283592	0.0493697	0.0283094	574.462	778.52	327.706	1.41858e-05	2.22656e-05	1.22107e-05	1.1331	1.4252	3.15071e-06	0.00063103	0.0351771	0.922809	9185.92	0.00915375
212	284.095	1492.02	383.32	4667.41	15.4495	22.0708	206.396	1.77838	0.0922737	0.152606	0.287614	0.981816	88.5794	0.484731	8.37308	328.866	0.289077	4.71946e-09	7.04967	7.60261e-06	0.0057995	0.00615042	0.0046135	115.984	560.895	55.4289	1.15118e-08	7.583e-09	3.46905e-09	0.000485114	0.184645	0.00067674	0.0351876	0.0599609	0.0262318	745.301	923.533	338.269	1.24387e-05	1.89953e-05	6.79453e-06	1.65919	1.40686	1.02342e-06	0.000560222	0.0330161	0.723328	8500.87	0.00923728
212	207.141	943.927	259.804	3946.42	17.3795	25.622	182.79	1.74354	0.0819847	0.134441	0.255657	1.01743	84.0671	0.57253	10.4961	320.021	0.330193	1.7329e-08	7.29301	1.19695e-05	0.00449522	0.00474292	0.00397715	103.225	448.072	47.2957	5.01147e-08	3.91773e-08	1.23719e-08	0.00276305	0.117781	0.000360781	0.0310815	0.0779107	0.0233134	686.784	876.828	310.388	1.69333e-05	3.15888e-05	8.45356e-06	1.14736	1.63749	5.85729e-06	0.00109489	0.0378911	0.843968	7211.51	0.020333
212	119.827	669.868	186.412	2031.53	14.2052	20.5279	111.114	1.77719	0.0937965	0.151881	0.283087	0.82372	71.2741	0.481966	8.91363	254.292	0.267466	1.61486e-08	7.3889	1.26532e-05	0.00696558	0.00437672	0.00339917	90.1136	249.709	49.9864	5.46363e-08	1.26875e-08	7.18364e-09	0.00318952	0.0854923	0.000973376	0.0356235	0.043948	0.0283138	648.74	873.215	315.467	1.38245e-05	3.28001e-05	1.15142e-05	0.901333	1.70041	9.92686e-06	0.00077802	0.0408762	1.48695	10519.2	0.00708144
212	151.842	691.335	197.504	2141.49	11.8647	17.4929	85.213	1.65829	0.0847627	0.138035	0.249937	0.725277	74.5873	0.389097	8.32339	271.684	0.320774	1.75571e-08	4.9287	1.24196e-05	0.00633132	0.00304088	0.00220725	82.5021	267.146	48.3825	6.77797e-08	1.44746e-08	9.44868e-09	0.00745507	0.139643	0.000855338	0.0206889	0.0353199	0.0189067	703.106	871.913	341.819	1.09142e-05	2.99359e-05	1.02239e-05	1.3149	1.93407	6.13814e-07	0.000527247	0.0417436	1.69288	11466.3	0.00800125
215	459.503	5298.45	991.092	3627.66	8.79345	16.929	87.5591	2.76384	0.0230109	0.0340085	0.0812897	0.166138	141.942	1.9295	28.7195	566.853	0.320083	2.40232e-09	41.8529	1.21564e-05	0.00113645	0.00112085	0.00184374	161.328	62.1238	244.172	3.8387e-09	2.28128e-09	1.97236e-09	0.00250855	0.0637364	0.289252	0.0323157	0.0543509	0.0512598	439.963	754.484	460.711	1.68349e-05	1.06158e-05	1.04807e-05	15.1483	32.4579	2.70257e-05	9.24909e-05	0.000182383	0.000741731	11749.3	0.00778197
215	870.246	12947.4	2271.66	8012.6	9.73145	18.057	75.1937	2.81719	0.0296834	0.0411673	0.112644	0.211242	166.286	2.13168	25.637	1503.72	2.22164	2.25567e-09	103.468	0.000142018	0.00156959	0.000834739	0.000956861	138.067	80.2575	399.36	3.61642e-09	1.60033e-09	3.44837e-09	0.0346413	0.126568	2.99461	0.0445559	0.176942	0.0110581	1658.05	2371.59	714.714	0.000151339	0.000201467	2.02327e-05	44.3014	98.2576	4.79346e-05	0.000176143	0.000325424	0.000969924	3146.4	0.0563089
215	461.799	6564.43	1249.83	3504.05	8.31391	16.638	73.559	3.17839	0.0175462	0.0312002	0.0922569	0.196805	168.157	2.24757	29.5762	1327.65	1.96557	2.9521e-09	94.4076	0.000161359	0.0010472	0.00100768	0.000695654	150.191	81.3203	373.204	4.36271e-09	4.42888e-09	1.61682e-09	0.0912499	0.290519	3.23225	0.034229	0.165527	0.0138903	1166.34	1675.26	746.822	0.000133005	0.000261954	2.7607e-05	53.1138	75.7866	6.54609e-05	0.000129525	0.000212905	0.000613379	3583.39	0.022888
215	524.643	6241.22	1144.93	4422.35	9.22387	17.312	86.5844	2.74121	0.0123539	0.0232593	0.076234	0.134298	162.781	2.0832	34.9781	409.393	2.70397	4.88682e-08	19.0376	8.06595e-06	0.000737441	0.00110161	0.0017104	113.318	75.1949	463.581	1.65975e-07	1.28783e-07	7.37661e-08	0.0403091	0.110794	5.39315	0.0252124	0.0406426	0.0742994	223.316	412.047	431.59	1.62455e-05	1.56928e-05	3.50709e-06	3.2426	4.53	4.03302e-05	9.04983e-05	0.000157728	0.000577037	4678.28	0.0244775
215	406.948	4855.77	892.86	3269.01	8.8241	17.6209	79.7523	2.93872	0.023706	0.0349414	0.0890186	0.1889	138.236	1.82936	27.4944	1104.13	0.404008	4.82427e-09	107.237	0.000105541	0.00115433	0.00134919	0.00135988	186.913	67.2845	230.666	9.14005e-09	5.93423e-09	2.00385e-09	0.00230791	0.0385182	0.202986	0.0332306	0.0882661	0.0214469	890.511	1442.08	585.093	0.000165295	0.000196338	6.07337e-05	59.1007	160.207	3.17728e-05	0.000119344	0.000222224	0.000853143	9479.08	0.020859
216	71.9518	207.965	41.5468	977.464	20.7013	30.7338	148.417	1.74368	0.00399985	0.00759898	0.0367581	0.405979	20.3938	0.82921	7.8787	355.972	0.0403038	1.23056e-09	40.8332	1.65087e-05	0.000759764	9.70783e-05	7.33574e-05	44.5954	22.6555	6.36809	3.41788e-09	3.12959e-09	2.20784e-10	0.000208676	0.000152789	1.6229e-05	0.032948	0.81013	0.010269	1509.61	1225.79	161.283	4.52471e-05	5.10593e-05	1.6726e-05	0.665732	0.734712	0.000965882	0.00421806	0.0340004	1.6586	4624.33	0.0200852
216	73.6994	244.19	49.7631	1506.35	30.1121	44.2461	242.057	1.79008	0.0245377	0.0401702	0.096307	0.767985	22.5335	0.494512	8.1225	321.431	0.0552857	3.82767e-09	36.7597	1.4909e-05	0.00271029	0.000856499	0.00094742	50.8082	12.4636	13.0016	9.57711e-09	2.46354e-09	1.07272e-09	0.000369775	9.34296e-05	0.000307758	0.0399943	0.385443	0.00604706	1254.53	889.821	148.202	3.22575e-05	3.13948e-05	1.31152e-05	0.395416	0.469224	0.00058917	0.00201925	0.010976	1.18461	4376.19	0.025086
216	80.8154	233.524	44.2895	926.548	17.1589	24.4177	141.012	1.60727	0.00301443	0.00655702	0.0346161	0.383695	19.3366	0.651283	6.96295	360.572	0.0167172	8.86862e-10	22.5064	1.25178e-05	0.000733353	0.000173699	8.41735e-05	44.4947	19.4576	6.83888	2.4761e-09	1.3455e-09	1.48697e-10	0.000145891	5.69033e-05	3.94492e-06	0.0418894	0.366753	0.0101329	1348.82	888.681	123.499	2.66978e-05	2.80743e-05	1.52003e-05	0.317109	0.312016	0.00166979	0.00897454	0.0621287	2.15725	4674.44	0.0514268
216	91.1868	259.487	56.3411	1248.01	18.8774	29.3947	154.502	1.74807	0.00907426	0.0143244	0.0468061	0.524856	21.5522	0.666994	8.08585	389.462	0.0651109	2.73286e-09	53.0772	2.22433e-05	0.00155039	0.000442972	0.000247023	32.8682	20.0396	7.04056	5.98856e-09	5.40759e-09	5.12637e-10	0.00383892	0.000212947	0.000342046	0.0206409	0.639539	0.0109164	1568.12	1308.78	146.399	6.3622e-05	6.18838e-05	1.20245e-05	1.03469	1.08412	0.000443076	0.00224147	0.0148515	1.00201	3863.7	0.0303847
216	86.8215	306.009	71.9156	1430.09	20.1715	34.072	205.167	2.02261	0.0249039	0.0445565	0.115209	0.713441	19.2484	0.679113	7.91847	315.266	0.0692239	1.07908e-09	49.4503	1.9267e-05	0.00434305	0.00120186	0.000690395	28.8349	19.4057	7.27159	3.40444e-09	1.44623e-09	3.35341e-10	0.0033136	0.000379314	0.000265436	0.0316406	0.378008	0.00686918	1455.18	1141.68	111.125	7.27275e-05	5.48498e-05	1.16055e-05	0.847043	1.06378	0.000520213	0.0029447	0.0125115	1.43167	4180.67	0.0332689
218	423.272	2583.55	645.36	5822.4	13.3333	22.2729	108.644	2.2423	0.0253533	0.0360903	0.0914955	0.196478	10.7172	0.357596	6.28987	268.396	0.228336	1.02627e-09	0.841184	3.5885e-07	0.00124059	0.00193764	0.00110768	23.6696	11.4717	16.6547	7.44079e-09	2.81456e-09	1.44274e-09	0.211905	0.0976719	0.0629276	0.00921554	0.0257478	0.00524405	433.511	216.293	207.295	4.09127e-07	8.87501e-07	4.60934e-07	0.029501	0.00679359	0.000704823	0.00192599	0.00326152	0.00674806	6801.89	0.0201416
218	606.747	4631.23	1091.82	7071	11.3836	22.3506	118.335	2.70861	0.0134612	0.0202464	0.0371638	0.109115	22.2745	0.412949	6.1349	276.543	0.155204	2.04788e-09	2.64209	7.48808e-07	0.00117369	0.00139293	0.000648635	39.4977	22.3199	16.0595	5.32127e-09	2.76977e-09	1.0848e-09	0.985834	0.47951	0.111126	0.0168645	0.0357009	0.00472718	480.566	265.727	142.585	1.43198e-06	1.91381e-06	6.93076e-07	8.63633	2.06127	0.000679675	0.00150015	0.00261978	0.00716605	7816.52	0.0321826
218	357.249	2132.86	530.977	8378.83	22.4876	38.0881	176.373	2.25296	0.0281556	0.0475603	0.103375	0.22081	35.6839	0.422388	4.26896	239.184	0.963928	1.81275e-09	4.77292	3.41172e-06	0.00444157	0.00190073	0.000890349	120.09	48.3442	18.7553	5.13688e-09	2.198e-09	3.68414e-10	1.43986	0.16064	0.116755	0.0485179	0.0164237	0.00587783	626.678	233.643	91.9454	7.98919e-06	4.0974e-06	1.67622e-06	8.01604	0.368234	0.00125651	0.00234102	0.00350817	0.00705065	4450.78	0.0700354
218	468.532	3152.61	762.361	6745.72	13.9572	24.3813	131.42	2.35939	0.0188116	0.027587	0.0566118	0.170417	20.1169	0.374092	6.68521	292.816	0.0670974	9.37816e-10	1.47932	6.85494e-07	0.00206845	0.00134111	0.000905613	18.2058	13.1919	17.263	2.72986e-09	1.00001e-09	5.61795e-10	0.0017771	0.000402687	6.89147e-05	0.0163313	0.0259085	0.00517248	506.484	341.105	172.234	1.05324e-06	1.3514e-06	6.29267e-07	0.247162	0.249234	0.000772631	0.00182727	0.00337778	0.00929493	7041.87	0.0325455
218	592.114	3942.77	946.761	6154.02	10.2412	18.2185	92.0965	2.40374	0.0161125	0.0241434	0.0474685	0.128315	30.1324	0.374742	6.3505	326.917	0.0640298	2.11462e-09	1.80269	5.89893e-07	0.00100281	0.00157311	0.000852267	25.4077	22.8094	23.3197	4.43184e-09	2.57297e-09	7.88672e-10	0.00136434	0.000439828	0.00025608	0.00854872	0.0317609	0.00500734	547.432	419.854	194.216	1.35554e-06	1.34071e-06	7.7454e-07	0.500867	0.35042	0.000590929	0.0014541	0.00267699	0.00760926	8601.56	0.0194164
219	251.078	956.268	279.846	1756.04	6.75515	10.6662	113.744	1.94329	0.0685953	0.141116	1.06805	2.6048	9.47313	0.10674	3.51638	69.708	0.0261882	3.53535e-09	0.614858	1.38398e-07	0.00356037	0.00256339	0.000764567	9.64783	14.5961	16.9415	1.1043e-08	1.06232e-08	7.50147e-10	0.000254073	0.00102305	9.15489e-05	0.00260887	0.00253169	0.00171027	47.1587	182.693	40.6749	1.72825e-07	2.14461e-07	8.40485e-08	0.0140772	0.104672	0.00172115	0.0112498	0.0300627	4.55044	3673.32	0.00305648
219	187.859	826.783	216.607	1761.73	9.23953	15.0378	136.02	2.03927	0.0786519	0.214924	1.37643	2.96732	11.5658	0.131786	4.02342	55.3255	0.0253928	1.97902e-09	0.711562	8.07014e-08	0.00319195	0.00274583	0.000985744	11.5411	17.3622	21.217	5.84192e-09	7.59283e-09	4.25554e-10	0.000616832	0.000394604	0.000236696	0.00422545	0.00477758	0.00134728	37.9597	182.322	29.0828	1.06031e-07	2.83569e-07	4.57471e-08	0.0421782	0.424062	0.00254125	0.00996642	0.0272494	5.67892	3518.09	0.00369095
219	229.854	890.808	255.464	1945.16	7.66896	12.4345	166.384	1.8987	0.0709983	0.202804	1.2396	2.3886	9.38994	0.129203	3.39059	58.5519	0.0168855	3.88721e-09	0.30983	5.6376e-08	0.00253307	0.00183056	0.000852498	12.95	11.3293	19.4978	1.02841e-08	8.25682e-09	2.58506e-10	0.00156116	3.29439e-05	0.000403936	0.00177953	0.00242949	0.00148811	42.1131	121.654	31.8903	4.9044e-08	1.23067e-07	6.7181e-08	0.000877829	0.0343831	0.00264744	0.0104237	0.0265056	6.5266	3290.57	0.000674937
219	195.609	815.116	220.09	1852.85	8.63636	13.2822	138.313	1.83341	0.0924004	0.153687	1.1051	3.09137	9.36014	0.154011	4.12774	61.4309	0.0183605	7.51402e-09	0.763082	2.42618e-07	0.00425688	0.00305658	0.000744162	10.4453	16.4535	15.6322	2.60246e-08	2.60308e-08	9.70786e-10	0.000284267	0.000946715	3.38264e-05	0.00462811	0.00374235	0.00125597	42.4658	242.183	30.6323	3.72442e-07	4.45075e-07	1.1353e-07	0.0626274	1.71237	0.00183174	0.012454	0.0360238	4.04162	3086.2	0.00276634
219	216.254	864.823	240.156	1715.9	7.5454	12.5662	154.573	2.02201	0.0819811	0.188879	1.29378	2.96051	9.8652	0.124253	3.59644	58.9059	0.0125905	1.34741e-08	0.497153	5.07414e-08	0.0037836	0.00363706	0.000784167	10.4421	13.3286	18.248	3.22869e-08	2.31877e-08	1.86495e-09	0.000158256	0.000134495	8.12197e-05	0.00294777	0.00385971	0.00159959	41.4694	145.13	31.7696	9.56057e-08	1.72985e-07	3.05426e-08	0.0589697	0.127786	0.00278488	0.0129736	0.0306112	6.05262	3377.94	0.000311835
220	216.529	2245.81	480.029	989.453	4.84361	7.29215	29.0107	2.15716	0.00476639	0.01165	0.0266207	0.176902	24.585	0.140388	0.55349	158.13	0.19418	2.30356e-09	8.04752	4.58802e-06	0.000538948	0.00037383	0.000123001	23.5886	20.8201	21.1784	4.98532e-09	8.44176e-10	1.61908e-09	0.179255	0.00897232	0.0862396	0.00484099	0.00789174	0.00326555	197.178	337.532	68.0487	1.1567e-05	1.67653e-05	6.30256e-06	0.385716	1.08123	0.000514805	0.000725445	0.00108222	0.021913	2617.26	0.00781738
220	208.982	2477.7	503.225	927.107	4.66849	6.84393	27.4171	2.1526	0.00547197	0.0122105	0.031157	0.175365	25.1294	0.12995	0.588849	165.849	0.215936	2.10722e-09	5.43406	2.63924e-06	0.000475137	0.000258701	0.000187955	28.7876	16.7538	26.3745	6.42786e-09	1.03719e-09	3.66782e-09	0.384802	0.00302286	0.0672312	0.0054004	0.00689112	0.00251249	207.828	324.522	66.0404	9.52127e-06	6.3061e-06	3.56186e-06	0.205263	1.19238	0.000515095	0.000715542	0.00101273	0.0191381	2409.87	0.00611564
220	207.552	1980.05	398.866	967.505	5.26145	7.80942	30.9933	2.14886	0.00631938	0.0117835	0.0249277	0.142251	29.2707	0.13019	0.506904	162.457	0.190664	1.43216e-09	11.3241	2.89378e-06	0.000915629	0.000387728	0.000184768	28.1611	24.0235	31.1417	1.79283e-09	1.19272e-09	2.83749e-09	0.0637885	0.00246888	0.0649588	0.00461152	0.00881187	0.00438578	172.448	410.801	65.118	1.30646e-05	1.00592e-05	1.01896e-05	0.333572	1.22342	0.000631487	0.000860396	0.00127372	0.0288474	2479.97	0.0085598
220	167.693	1974.35	391.791	1148.55	7.10265	11.7952	36.2483	2.45989	0.00789077	0.0145418	0.026524	0.19914	25.5741	0.234137	0.970324	170.887	0.0523445	1.81599e-09	14.9645	9.1947e-06	0.00107243	0.00036922	0.000231524	23.349	17.9557	34.0872	4.28159e-09	1.43824e-09	1.17602e-09	0.0019329	0.000213886	0.000303316	0.0182087	0.0110219	0.00427454	282.314	648.378	51.5606	3.8387e-05	3.16848e-05	7.88888e-06	0.413905	1.77796	0.000447772	0.000620618	0.000834076	0.0291877	5384.48	0.00783135
220	218.166	2905.29	546.613	1021.13	4.88334	7.54748	33.0002	2.15599	0.00745083	0.0147163	0.0330594	0.193057	25.175	0.13281	0.576183	166.409	0.218364	3.17909e-09	1.02499	1.75144e-06	0.000476399	0.000538193	0.000234138	27.687	17.8193	25.5304	5.09981e-09	2.14647e-09	2.13611e-09	0.317084	0.00515171	0.0864246	0.00327718	0.00808774	0.00232482	229.517	322.457	67.4681	3.29235e-06	4.93931e-06	1.79603e-06	0.0273268	0.374992	0.000554318	0.000739342	0.00101493	0.0239978	2270.61	0.00276061
222	550.814	8249.09	1598.78	5140.98	9.08526	23.2788	77.1709	3.90795	0.00410837	0.00879796	0.0170041	0.0664497	12.9972	0.179573	1.18013	116.113	0.0416971	1.27012e-09	1.15076	1.6931e-06	0.000184015	0.000333569	0.000265493	13.6753	9.446	23.8829	3.60534e-09	2.07114e-09	1.56045e-09	0.000372414	1.89815e-05	0.0019981	0.0137327	0.0101911	0.00253959	170.81	173.354	62.7198	3.10823e-06	3.14051e-06	7.74062e-07	0.0238808	0.0109935	0.000315991	0.00045577	0.000805189	0.0455115	9582.99	0.0101064
222	217.771	3858.52	817.397	2182.49	9.64657	23.0388	72.5123	4.55302	0.00199784	0.00319596	0.00530879	0.0306034	11.5633	0.276269	2.95541	96.7594	0.0309666	1.10953e-10	3.48432	3.36102e-06	0.000210438	0.000199691	9.0886e-05	13.5303	10.3227	18.6135	1.71071e-10	1.4e-10	3.56264e-11	0.0342901	0.0069451	0.00333508	0.0115147	0.0185381	0.00174479	88.5154	320.607	38.5277	9.93812e-06	1.05609e-05	8.53872e-07	0.0569951	0.464256	0.00057724	0.000831158	0.00127585	0.00427925	4743.53	0.0177998
222	271.432	4517.29	917.235	2464.48	8.63533	22.5986	78.0361	4.45166	0.00247137	0.00369921	0.00581607	0.0368742	12.6066	0.256743	2.99008	95.1171	0.0172587	7.78616e-10	0.831669	8.34626e-07	0.000363218	0.000106447	0.000111601	14.2232	12.1479	19.8968	1.32497e-09	1.1242e-09	1.41203e-10	0.000680647	3.50315e-05	0.000219907	0.0119917	0.00982028	0.00220992	99.7288	228.556	41.6829	1.27512e-06	2.62211e-06	2.94169e-07	0.180025	0.62057	0.000382914	0.000611704	0.000920124	0.0027997	9283.79	0.0288964
222	268.957	4259.92	881.512	2051.71	7.66328	20.6393	68.0804	4.53974	0.00343963	0.00553195	0.00911496	0.0397255	12.8908	0.273144	3.39345	91.0955	0.0178636	5.72775e-10	0.799168	1.06589e-06	0.000509582	0.000259969	0.000120145	17.8131	13.4641	14.0598	1.35874e-09	6.22204e-10	1.55311e-10	0.00113519	0.000258842	0.000227411	0.0131842	0.00977208	0.00214601	89.5284	207.505	42.9729	1.4876e-06	2.5574e-06	4.05498e-07	0.313284	0.292353	0.000270572	0.000375914	0.00053812	0.001302	8932.76	0.0109471
222	238.585	3449.49	761.2	1693.79	6.93907	19.4301	56.471	4.69088	0.00216894	0.00349492	0.00806572	0.0154505	16.1233	0.276717	3.04656	74.6787	0.0301172	5.38968e-11	2.76999	2.70493e-06	0.000160677	0.000371238	0.000129881	14.6474	14.1942	18.4755	1.2758e-10	1.29397e-10	4.36913e-11	0.0112113	0.0120572	0.00224098	0.0121586	0.0133075	0.00107343	62.0256	296.526	36.9484	6.89859e-06	6.85712e-06	1.15391e-06	0.102353	0.401052	0.000646317	0.000971903	0.00142266	0.00381367	4600.69	0.00653732
225	584.151	3344.93	978.245	7672.77	11.8874	25.5414	269.978	2.87553	0.0104121	0.0281225	0.0569923	0.702219	25.3413	0.19178	1.79655	145.131	2.55226	2.79158e-08	15.4718	1.95372e-06	0.000850514	0.000920382	7.38174e-05	136.217	29.1069	37.2303	1.30373e-07	3.39992e-08	3.10782e-09	13.3133	1.34084	3.31142	0.00847318	0.0110988	0.0058205	451.813	102.129	196.889	2.58005e-06	3.50742e-06	3.96459e-06	88.5911	4.65819	0.00173123	0.00323842	0.0063223	1.29372	16346	0.022465
225	474.614	2607.24	601.459	3901.17	8.77359	17.6409	241.228	2.46128	0.0155437	0.0430401	0.0666301	0.939177	24.5269	0.120033	1.62268	62.3505	0.467286	2.10069e-09	2.52973	6.43676e-07	0.00162966	0.000488911	0.000209138	62.5171	15.3502	28.1043	5.47347e-09	1.54819e-09	5.61282e-10	1.35786	0.0211327	0.345844	0.00640589	0.00392936	0.00340526	82.0943	68.9018	84.2221	1.86324e-06	4.16358e-07	8.47852e-07	3.25048	1.27752	0.00542659	0.00801445	0.0161677	6.40691	4312.36	0.0526041
225	317.547	2730.94	686.986	5182.54	15.1348	31.0068	248.162	3.13249	0.00990995	0.0335894	0.0710769	0.66481	20.3054	0.140876	0.823183	85.0292	0.563895	4.5593e-09	1.32731	9.46038e-07	0.0012802	0.000792484	5.8594e-05	81.414	19.5352	29.6558	2.08132e-08	5.57057e-09	1.28202e-09	5.38181	0.582921	1.36522	0.00576944	0.00476206	0.00289179	204.644	49.8938	175.088	1.63482e-06	1.09422e-06	1.84493e-06	14.986	1.74031	0.00158192	0.00256189	0.00460124	1.0108	12284.5	0.0420601
225	545.037	3370.68	912.369	4666.35	7.82331	14.2692	181.082	2.39671	0.00833171	0.0316599	0.0662472	0.723556	13.0683	0.0739627	0.535571	71.6746	0.0714852	5.96504e-10	1.66265	1.4942e-06	0.00152896	0.000492803	0.000158926	22.5223	11.2064	11.7398	1.86845e-09	5.97787e-10	2.67429e-10	0.269704	0.00680421	0.0371211	0.00445755	0.0024311	0.00211453	73.4604	59.5061	103.968	1.77327e-06	1.5935e-06	2.16098e-06	1.18977	0.196305	0.00152926	0.00297847	0.00663681	1.20353	12952.8	0.0213442
225	281.63	1790.51	484.778	3963.84	12.6869	24.6619	235.642	2.79904	0.00926043	0.0261358	0.0575382	0.800532	15.3399	0.144338	1.71327	86.1556	0.052312	3.66277e-10	2.45597	1.58509e-06	0.00115567	0.000899395	7.99756e-05	28.7182	10.2599	14.0712	1.2949e-09	6.54118e-10	5.64563e-11	0.47619	0.00416826	0.0746786	0.0048725	0.00590687	0.00805208	164.019	73.0685	149.325	2.25907e-06	1.54877e-06	2.8856e-06	6.03704	0.833258	0.00166343	0.00263649	0.00548664	1.69921	13144.4	0.0640887
227	135.295	1528.43	283.097	2595.64	19.8061	34.8896	72.8778	2.82014	0.0287194	0.0493668	0.125005	0.424197	129.746	7.86885	104.854	2458.6	0.204403	1.07187e-08	43.1049	5.32357e-05	0.00581373	0.00122829	0.000848341	297.105	27.2384	223.746	2.09365e-08	1.49471e-08	1.23941e-09	0.000605162	0.000135193	0.000118084	0.444589	0.209242	0.0256831	5969.82	7599.03	1208.02	0.000111241	7.85491e-05	4.01577e-05	5.73102	3.80385	2.43428e-05	0.000120896	0.000274137	0.000573281	6118.48	0.0158523
227	169.588	1650.45	380.757	3063.75	18.5151	32.8348	79.98	2.7927	0.0262666	0.0413213	0.100989	0.308524	159.908	7.81062	106.718	2403.63	0.126335	1.23777e-08	43.1829	4.67637e-05	0.00497692	0.00144292	0.000844681	320.743	41.4061	220.923	3.29775e-08	2.42265e-08	1.84781e-09	0.00012292	0.000506945	0.000124792	0.377759	0.189516	0.0303466	5677.5	7289.04	1190.68	8.38769e-05	9.7525e-05	3.72145e-05	3.69332	4.29359	2.13323e-05	0.000127897	0.000251783	0.000533265	5616.9	0.0144153
227	173.286	1291.27	314.966	3352.57	19.7003	34.7337	76.1448	2.66345	0.0344182	0.0617695	0.109398	0.412991	187.534	7.93887	105.759	1996.82	0.252903	2.30698e-08	30.8719	0.000164526	0.00892334	0.00177742	0.000816573	373.107	55.9558	286.565	5.83498e-08	3.56785e-08	3.29791e-09	0.00513642	0.0207832	0.000126141	0.352163	0.248767	0.0228049	4891.8	4860.9	1159.36	0.00028398	0.000324714	0.000129044	10.2385	9.98521	1.23368e-05	0.000114403	0.000250924	0.000439546	4318.85	0.00277134
227	176.979	1539.82	367.74	4786.33	26.407	42.217	95.6327	2.50145	0.0399072	0.0664089	0.124661	0.323777	200.365	7.6709	120.984	2093.89	0.263017	1.93344e-08	63.0963	5.21664e-05	0.0072287	0.00234677	0.0012164	367.107	48.8773	302.893	6.31054e-08	2.51585e-08	5.72694e-09	0.00465991	0.00612875	0.000534675	0.308437	0.229041	0.0233445	5188.38	5176.6	1326.4	0.000102261	7.72448e-05	4.70806e-05	4.36078	3.16234	1.85226e-05	8.75358e-05	0.000158255	0.000255011	3689.49	0.00445224
227	134.15	1246.49	271.929	3345.4	24.7961	39.5869	82.3151	2.33678	0.0337894	0.0554019	0.101403	0.244696	155.474	7.70535	107.578	2174.73	0.271868	1.60267e-08	32.1874	4.12128e-05	0.007227	0.00164219	0.000731736	301.405	45.002	250.617	5.45373e-08	2.03246e-08	2.51233e-09	0.00153855	0.000300824	0.000426661	0.402754	0.230673	0.0189811	6340.53	5271	1133.51	6.10918e-05	6.32149e-05	5.70469e-05	3.70703	4.06207	2.41693e-05	7.20054e-05	0.000159978	0.00030928	4180.04	0.00566946
229	145.464	520.439	130.025	1903.51	19.8449	35.6426	194.156	2.30568	0.0905186	0.180627	1.19692	2.77911	37.7164	0.598725	7.63578	480.773	0.110151	5.85745e-09	9.25243	8.27608e-06	0.00943086	0.00637118	0.000826713	82.3113	65.3924	27.7128	8.85935e-09	1.64864e-08	1.53796e-09	0.00158526	0.00632756	0.000225276	0.0300478	0.0804426	0.011861	379.754	4387.62	138.112	1.67979e-05	1.83699e-05	4.47319e-06	0.241402	0.358989	0.00147516	0.00776223	0.0158895	0.263015	5728.2	0.0353389
229	182.746	672.777	164.73	2237.8	17.3601	28.4307	159.609	2.12583	0.0772298	0.151214	0.903783	2.4161	39.3365	0.552599	6.45027	536.701	0.137845	1.97651e-09	15.3894	1.01012e-05	0.00664942	0.00510724	0.000780309	82.2695	58.2396	30.8178	3.51713e-09	8.64222e-09	8.02604e-10	0.00599239	0.0015074	0.000442507	0.0248306	0.0801573	0.0100224	392.484	4541.27	137.336	2.13431e-05	2.10661e-05	2.6813e-06	0.305379	0.357722	0.00128716	0.00671552	0.0121679	0.241909	5830.82	0.0325315
229	251.901	936.241	185.397	1695.42	10.49	16.908	144.01	2.12987	0.0549585	0.0964848	0.426233	1.96835	41.4109	0.33714	4.54675	531.846	0.222607	9.96767e-09	6.71266	8.13735e-06	0.00356585	0.00491027	0.000366676	70.9118	59.0401	26.6102	2.85624e-08	3.10884e-08	1.7832e-09	0.00132325	0.00266361	0.00014541	0.0128495	0.0274274	0.00326663	494.898	3187.21	122.247	1.79284e-05	1.45118e-05	2.42182e-06	0.457522	0.702319	0.00063049	0.00589013	0.0158069	0.0792354	7526.29	0.0925835
229	216.124	1221.37	245.608	4438.88	26.2877	51.9731	454.064	2.66455	0.112405	0.207214	1.31181	2.96898	43.3115	0.670021	10.0769	522.74	0.0685162	4.85963e-09	11.8414	9.03329e-06	0.00954242	0.00969792	0.0013048	81.6604	75.4658	28.9376	6.33945e-09	1.53929e-08	9.49054e-10	0.000389854	0.0218168	0.000579407	0.0376717	0.0843725	0.0169668	447.563	4389.93	173.565	2.04622e-05	2.35113e-05	4.4401e-06	0.440624	0.454879	0.00147506	0.00815322	0.0167012	0.282911	5938.56	0.0607137
229	244.619	677.775	173.698	2296.83	13.8705	21.7967	154.943	1.90525	0.0617918	0.116839	0.578471	2.39328	47.797	0.449579	6.06064	586.193	0.267194	1.92494e-07	7.20088	6.57748e-06	0.00458499	0.00475078	0.000555607	92.6518	62.9356	29.8753	4.01326e-07	8.31855e-07	3.58175e-08	0.00119679	0.00181082	7.98386e-05	0.0223867	0.0532512	0.00618855	489.912	4091.89	132.731	1.61481e-05	1.27533e-05	1.28126e-06	0.116257	0.164961	0.00117079	0.0065864	0.0136735	0.193907	6451.97	0.0408485
234	171.392	1034.92	287.927	1748.42	9.3337	14.8735	120.048	2.11749	0.0187183	0.0374883	0.121414	1.05802	26.8135	0.0877248	7.63155	98.7985	0.0795252	2.92654e-09	1.68619	2.69489e-06	0.00101643	0.00302178	0.00109678	27.3673	58.9505	24.1163	3.45818e-09	2.67887e-09	1.10992e-09	0.00023522	0.00137918	0.00011598	0.00183633	0.0155043	0.000344176	262.981	286.006	15.7296	4.25492e-06	1.21444e-05	1.004e-06	0.460458	1.84454	0.00639709	0.0278235	0.616078	24.0218	3237.54	0.163497
234	155.341	932.617	244.256	1713.01	10.7596	17.3187	126.102	2.10689	0.0156482	0.0337741	0.11095	1.18735	25.2753	0.123799	7.75824	94.0606	0.0748711	1.88468e-09	2.07653	3.34495e-06	0.000771469	0.00307103	0.00113828	23.7953	58.17	20.7913	2.37261e-09	1.48391e-09	1.0563e-09	0.00043409	0.00172363	0.000107057	0.00288721	0.0214849	0.000268371	251.145	334.336	12.2226	6.04467e-06	1.51327e-05	1.15889e-06	0.488697	2.01712	0.00785984	0.0323631	0.664531	24.5558	3157.23	0.183484
234	140.194	892.448	240.063	1623.32	11.0769	18.706	125.241	2.27834	0.0199227	0.0416567	0.115842	1.01188	21.9651	0.0906329	5.90335	72.2858	0.0859385	2.56648e-09	1.71091	2.35114e-06	0.00155254	0.00311292	0.000758311	28.5573	61.7802	25.7676	4.67602e-09	2.78331e-09	1.01067e-09	0.00077805	0.0244991	0.000452978	0.00178745	0.0155143	0.00034404	247.978	233.73	12.2312	2.57039e-06	1.42368e-05	4.50451e-07	0.281781	1.77919	0.0121608	0.051595	0.46166	22.4244	3771.03	0.174773
234	170.277	1060.3	287.877	1818.29	10.0858	17.0731	119.969	2.16503	0.0290215	0.0535475	0.159081	1.02176	23.7451	0.115433	7.80066	93.5616	0.133199	9.59289e-10	1.97036	3.10056e-06	0.00114248	0.00381351	0.00122376	21.7323	73.4403	21.6158	1.32527e-09	1.11471e-09	2.84966e-10	0.00201655	0.129748	0.00252413	0.00127755	0.0163548	0.000230795	262.721	292.492	14.4093	4.62509e-06	1.4306e-05	7.11952e-07	0.279247	2.79691	0.00937418	0.050742	0.746093	25.176	2586.76	0.183713
234	132.446	927.334	231.184	1777.99	13.3563	22.0559	140.218	2.30698	0.0166258	0.0333993	0.104701	1.18876	26.446	0.134835	6.68788	90.3248	0.0916982	1.28965e-09	2.31663	1.36245e-06	0.00151673	0.00187947	0.000549693	27.4277	63.1884	31.0346	1.34322e-09	2.02111e-09	7.34389e-10	0.00487704	0.236902	0.0175258	0.00293981	0.0117554	0.000604509	232.815	240.487	24.3878	3.8484e-06	5.51707e-06	3.77608e-07	0.532578	1.26886	0.0132502	0.0513875	0.450931	21.2025	2588.46	0.172091
236	350.482	4315.31	836.115	5683.53	18.7448	46.146	382.633	3.97899	0.0402466	0.067367	0.40121	1.03647	147.762	1.46076	28.4736	1004.64	0.477116	3.2853e-08	21.2505	1.10296e-05	0.00264322	0.00296644	0.00145913	220.501	123.948	191.444	6.69577e-08	3.78165e-08	7.34107e-09	0.181932	0.00998652	0.0365209	0.0736667	0.0721414	0.0144226	1631.87	1149.25	726.992	1.72043e-05	2.32416e-05	1.63933e-05	3.41181	3.64935	0.000462848	0.00221936	0.00385326	0.00938308	9038.83	0.0132169
236	491.313	4761.93	997.339	6247.37	14.2293	37.8823	310.639	3.99827	0.0358363	0.0640248	0.427689	1.38144	109.698	1.83385	32.1661	1003.37	1.31811	1.62854e-07	20.7223	1.19073e-05	0.00290691	0.00173249	0.000921424	223.429	69.9919	189.255	2.95103e-07	1.74887e-07	5.56111e-08	0.415939	0.0228497	0.1558	0.0854605	0.0547361	0.0173196	1383.97	1063.87	900.611	2.10424e-05	2.44755e-05	2.06303e-05	2.02388	1.51175	0.000465476	0.00187355	0.00397249	0.00976501	8539.71	0.00905113
236	439.859	4850	1059.96	16032	38.0736	89.4609	752.376	3.91578	0.0704959	0.182823	1.00931	2.01779	154.091	1.27579	23.0686	1556.41	0.669134	3.3722e-08	76.4713	1.8318e-05	0.00527352	0.00395603	0.0014624	196.249	77.7607	169.783	7.05399e-08	2.44192e-08	2.74622e-09	0.45542	0.0113669	0.0854593	0.0176968	0.0158736	0.00430821	3098.2	1128.08	879.402	2.77785e-05	3.23531e-05	1.08825e-05	24.2023	11.2589	0.00140377	0.00338999	0.00774111	0.0271209	11955.4	0.0458517
236	468.863	5159.69	1077.46	6307.69	14.7863	39.8788	323.534	4.68331	0.0355065	0.0636792	0.401025	1.10072	152.125	1.58108	30.8839	828.033	1.35431	2.09528e-07	18.33	9.00619e-06	0.00284906	0.00185006	0.000783877	257.514	129.001	159.402	4.1043e-07	1.67363e-07	3.30659e-08	1.27172	0.161391	0.245177	0.055623	0.0502416	0.0170691	1229.12	730.205	906.773	1.06915e-05	1.85004e-05	1.96831e-05	1.92424	1.48036	0.00049027	0.00198277	0.00314718	0.00859663	9266.23	0.00979479
236	497.677	5029.48	1076.05	6220.91	13.2373	33.5132	328.17	3.67764	0.0404285	0.0632659	0.222981	0.569973	81.7679	2.06034	29.1052	882.682	0.120344	2.60048e-09	11.1445	1.60697e-05	0.00424019	0.00193225	0.00179798	152.784	37.5009	154.245	1.04378e-08	2.63551e-09	2.55536e-09	0.229971	0.000402001	0.054054	0.0935062	0.0511013	0.0181309	1195.86	1332.65	678.518	3.30463e-05	2.64054e-05	2.86407e-05	4.8852	1.28489	0.000118621	0.00215359	0.0054558	0.0146965	11005.9	0.0162259
240	90.6993	741.206	173.181	1152.51	11.5653	20.0507	106.393	2.29311	0.0227846	0.0482258	0.11325	0.32212	5.12218	0.337677	1.19009	45.4042	0.0128457	1.69263e-09	1.26272	8.93382e-07	0.00285619	0.00110545	0.000262147	6.43154	11.9417	2.48443	4.01386e-09	2.53286e-09	7.87524e-11	0.000686329	0.00259674	3.08533e-05	0.01311	0.0468935	0.00102308	43.8046	329.806	7.20099	2.1301e-06	1.32946e-06	4.16668e-07	0.0521826	0.0351728	0.0074294	0.0128372	0.0301814	0.2289	3594.86	0.0929496
240	73.6868	588.09	139.869	1095.42	13.3724	22.967	99.6689	2.32128	0.0149663	0.0347174	0.0762941	0.230632	2.58843	0.220459	0.777069	13.4058	0.0496172	3.4965e-10	0.756039	2.73675e-07	0.00126924	0.000535636	0.000384617	5.30936	1.82717	2.80803	6.62545e-10	6.59556e-10	1.62482e-10	0.0113922	0.00151837	0.00122557	0.00801208	0.0142335	0.00114502	9.7958	139.676	3.63905	7.68938e-07	8.90891e-07	9.81088e-08	0.0196454	0.139441	0.00635419	0.00980363	0.0185391	0.208012	3681.62	0.0256724
240	85.4945	579.24	139.017	1133.97	12.526	21.2078	92.9533	2.15761	0.0216907	0.0403576	0.102176	0.290131	4.89651	0.134615	0.718158	16.3485	0.11766	2.90858e-10	0.438692	1.0037e-06	0.0015704	0.000667744	0.000615718	7.82077	5.81879	2.49058	4.24312e-10	5.44397e-10	1.0405e-10	0.0642458	0.0212818	0.000504157	0.00367463	0.0064723	0.00124864	7.86578	146.72	5.12043	1.69857e-06	8.21479e-07	1.22606e-06	0.00210543	0.0957185	0.00553434	0.00862081	0.0175697	0.18073	4237.64	0.0238604
240	67.0162	361.803	92.857	680.398	9.43376	13.9365	52.5411	2.04928	0.0139874	0.0262584	0.115129	0.303879	3.01607	0.378168	1.48113	30.9723	0.0476542	2.14068e-10	4.12504	3.20252e-06	0.00104985	0.000537249	0.00036041	5.19664	2.71533	3.72101	9.30841e-10	1.26116e-10	6.38562e-11	0.0763031	0.0265015	0.00806469	0.0136941	0.0697397	0.00154651	27.3141	379.744	4.81009	6.46188e-06	6.94747e-06	1.3427e-06	0.315164	0.0453843	0.0039065	0.00663563	0.0131074	0.170783	3138.19	0.0499908
240	82.2679	688.78	164.701	1125.62	12.9083	20.1353	98.3323	2.2117	0.0119581	0.0273902	0.0739652	0.236379	3.53753	0.281317	1.1324	24.1293	0.0476295	2.80415e-10	1.57267	1.49503e-06	0.00104517	0.000310442	0.000273855	6.66164	2.85942	3.68189	5.80056e-10	3.87945e-10	6.26957e-11	0.142032	0.0231322	0.00319804	0.0109482	0.0384963	0.000943071	19.5315	294.535	3.99998	4.16603e-06	3.90309e-06	4.53506e-07	0.0650191	0.178496	0.00442307	0.00689023	0.0131017	0.19151	3841.37	0.0583172
241	71.5228	242.624	69.8566	973.673	14.5674	21.1604	76.4	1.9097	0.140425	0.213329	0.39773	1.58036	19.9047	0.584382	7.14704	377.825	0.0369011	8.97711e-10	0.643047	1.16354e-07	0.00913547	0.0059717	0.00167901	30.5402	23.1696	16.4184	2.97864e-09	1.45561e-09	1.53655e-10	0.000613813	3.70512e-05	3.51872e-05	0.024673	0.135862	0.0132198	650.91	544.216	119.232	1.40417e-07	1.32659e-07	2.42578e-07	0.0264461	0.0132037	7.36886e-05	0.00445168	0.0298154	0.0619966	4790.83	0.00359802
241	80.6004	306.602	78.1509	998.316	13.7524	21.65	80.7474	1.98287	0.120822	0.181468	0.384871	1.78659	21.9773	0.575302	6.96389	397.808	0.0241719	6.26696e-10	0.997835	3.18129e-07	0.0108126	0.00497771	0.00144137	36.239	24.1919	14.0449	2.01968e-09	5.69194e-10	2.69183e-10	0.00175255	1.80484e-05	2.39388e-05	0.0372732	0.10105	0.0122041	834.044	499.616	125.716	4.19673e-07	2.43255e-07	4.01567e-07	0.0188389	0.0496608	0.000134696	0.00694401	0.0277723	0.0811636	4922.38	0.00374314
241	76.8662	258.059	71.8989	999.434	14.2219	20.924	76.9607	1.86943	0.133088	0.202183	0.388979	1.65289	21.9939	0.5292	6.1276	357.168	0.0266836	3.22476e-10	0.741301	1.19733e-07	0.00707908	0.00626539	0.00185114	30.8078	23.5952	18.9107	1.08904e-09	6.28947e-10	1.19487e-10	0.000492273	3.15101e-05	2.20384e-05	0.0221968	0.109435	0.0131702	623.487	476.364	134.363	2.51258e-07	1.22755e-07	3.12584e-07	0.0141019	0.0123619	8.87978e-05	0.00558355	0.0325102	0.073206	4685.07	0.00555056
241	73.8095	269.797	76.7426	1062.74	15.0497	21.0399	76.2646	1.7132	0.116281	0.173261	0.390542	1.48643	20.4901	0.526711	6.55286	363.723	0.025318	1.02426e-09	1.35591	6.98799e-07	0.00868243	0.00319449	0.00128452	30.4393	25.9607	11.8625	3.33711e-09	1.91115e-09	2.70921e-10	0.000238114	5.16319e-05	2.53154e-05	0.0383082	0.07807	0.0146744	740.757	426.087	110.317	1.6762e-06	1.3693e-06	2.26697e-07	0.0904249	0.0748376	0.000113134	0.00945291	0.0384536	0.177846	4382.6	0.00637855
241	61.4732	281.508	63.4009	870.033	16.5626	22.747	82.6342	1.90762	0.122044	0.182879	0.384931	1.5381	19.4823	0.704133	8.12507	328.71	0.0281516	5.44731e-10	0.43501	8.86135e-08	0.00708628	0.00495899	0.0018987	39.3613	21.6197	12.3158	2.25199e-09	1.0905e-09	3.60497e-10	0.000777761	6.72491e-05	3.0107e-05	0.0223391	0.187374	0.0129086	568.113	494.759	122.101	2.73934e-07	9.86266e-08	1.63705e-07	0.00970054	0.00336365	7.62596e-05	0.00450058	0.0277121	0.0556381	4528.61	0.00512208
243	210.884	1023.08	267.246	3660.11	17.9894	28.8371	188.115	2.1607	0.101646	0.148959	0.473678	1.58301	25.1233	0.852513	18.1542	363.943	0.202177	2.37262e-09	3.5755	2.85231e-06	0.00902654	0.0062262	0.00546777	20.0136	32.703	22.1475	5.76172e-09	2.82168e-09	5.89322e-10	0.0101882	0.00176427	0.0727616	0.0251808	0.0724525	0.0157118	352.511	815.916	224.296	4.25469e-06	3.24276e-06	1.53844e-06	0.982041	0.679272	0.000413802	0.00363036	0.023944	0.127643	6827.01	0.0365911
243	215.199	1028.56	275.173	4192.31	19.2026	30.7442	203.912	2.04443	0.107892	0.156344	0.494166	1.74789	23.8082	0.830271	17.1395	328.083	0.236422	2.48761e-09	2.40277	3.03725e-06	0.00989929	0.00577354	0.00593439	20.0414	30.8912	20.7828	6.8345e-09	2.56913e-09	5.32973e-10	0.00799704	0.00168806	0.0412415	0.02785	0.0717254	0.0164116	368.801	843.344	205.24	6.02188e-06	5.86955e-06	2.73576e-06	0.60698	0.550145	0.00039176	0.00407534	0.0281341	0.159914	6984.35	0.0500047
243	215.679	1043.61	271.768	3913.41	18.7775	31.0893	206.522	2.12312	0.110568	0.161066	0.46642	1.62019	25.7945	0.832399	18.5244	305.337	0.261005	6.44932e-09	3.03001	2.68536e-06	0.0101678	0.00623693	0.00616223	20.3469	36.8433	22.3907	2.53336e-08	1.62638e-08	1.30885e-09	0.00895102	0.00294926	0.0540694	0.0241035	0.0760115	0.0177831	386.696	801.156	188.294	5.97487e-06	2.49873e-06	1.29088e-06	0.568413	0.680821	0.000405745	0.00418204	0.0284958	0.144742	6579.69	0.0532372
243	203.486	894.457	232.212	3619.22	18.6655	29.2305	205.341	2.01941	0.102299	0.149389	0.454964	1.63557	26.2556	0.873034	18.007	340.83	0.347189	4.9491e-09	2.8767	3.52774e-06	0.00951614	0.00554727	0.00600266	23.8199	32.324	25.5173	2.23795e-08	1.14861e-08	1.07214e-09	0.0226996	0.00234392	0.157113	0.0257058	0.0681138	0.0162692	391.702	733.299	214.118	6.91327e-06	5.34609e-06	3.13358e-06	0.813328	0.37485	0.000368656	0.00359116	0.0232222	0.115131	7379.75	0.0308123
243	235.791	1244.9	313.342	3960.76	17.134	28.1049	204.094	2.19993	0.0957817	0.140471	0.514736	1.80061	26.5845	0.846219	17.3335	386.144	0.277365	1.52471e-09	3.54304	2.74819e-06	0.00913101	0.00550929	0.00586897	21.0333	36.2999	22.458	3.62466e-09	1.62678e-09	4.26676e-10	0.0104663	0.00206598	0.0609854	0.0291617	0.0653888	0.016694	367.168	880.488	243.135	4.85106e-06	3.4702e-06	1.68254e-06	1.09419	0.466052	0.000471508	0.0032694	0.020504	0.10781	7329.45	0.0396499
245	164.259	847.812	200.565	1425.87	10.3821	18.2494	109.136	2.43638	0.0427573	0.0895249	0.639542	1.53322	25.3217	0.240521	1.79488	155.255	0.228409	1.93635e-09	0.482241	2.84621e-06	0.00774744	0.00372751	0.00154923	60.4591	34.5961	31.3819	7.82461e-09	3.80246e-09	1.47097e-09	0.00331882	0.00657261	0.038285	0.0104494	0.0470322	0.00356907	523.087	781.906	24.5815	3.20668e-06	1.16098e-05	5.88928e-07	0.0145491	0.0955268	0.00486857	0.0209746	0.0339316	0.543854	2209.36	0.033721
245	194.022	981.47	247.771	1695.95	10.0696	18.7899	105.166	2.53837	0.0443054	0.0920681	0.659162	1.82706	24.8546	0.223431	2.10411	146.86	0.201221	1.02683e-09	0.661235	2.2555e-06	0.00898574	0.00371492	0.00183808	60.8423	34.7723	26.8138	4.1698e-09	3.05628e-09	6.03187e-10	0.00387913	0.0104943	0.0226576	0.0100048	0.0372222	0.00362991	458.457	686.682	25.6652	3.68193e-06	1.06934e-05	7.4462e-07	0.0133036	0.214098	0.00472467	0.0164038	0.0276397	0.396647	2423	0.0277303
245	237.497	1251.89	317.009	1865.09	8.91323	16.7557	119.382	2.56044	0.0496219	0.0870415	0.582833	1.46465	22.1943	0.197127	2.08414	134.519	0.159336	9.72479e-10	1.03908	2.00907e-06	0.0082566	0.00410611	0.00177881	50.7202	31.5229	22.5166	3.7587e-09	2.0871e-09	4.77963e-10	0.00200023	0.0141183	0.0185476	0.00721131	0.0321987	0.0026363	357.39	660.694	23.8172	5.38961e-06	8.4699e-06	1.15537e-06	0.0431813	0.312418	0.00356432	0.020291	0.0352714	0.193541	2525.31	0.0238911
245	213.448	1199.74	300.514	2277.6	11.678	22.1036	184.122	2.59824	0.0493655	0.0959907	0.669316	1.73279	24.8705	0.257648	2.06617	161.918	0.201508	8.81041e-10	0.887524	2.38391e-06	0.00832148	0.00369056	0.00239771	58.1309	36.1297	27.4116	3.82292e-09	2.44369e-09	8.04609e-10	0.00577955	0.0154088	0.0147525	0.00988686	0.0478714	0.0022651	491.056	750.875	22.6236	3.2922e-06	1.13039e-05	6.26416e-07	0.0182093	0.207485	0.00529235	0.0181189	0.0302052	0.503406	2289.21	0.0351998
245	234.95	1295.93	324.767	1997.4	9.02215	17.1859	115.131	2.53267	0.0467309	0.0800443	0.503845	1.27037	25.2795	0.200747	2.1248	129.869	0.117483	5.67195e-10	0.714449	2.19583e-06	0.00743734	0.00386768	0.0016489	60.8128	31.4671	26.2398	2.56051e-09	1.07231e-09	3.25752e-10	0.001104	0.00171204	0.00372653	0.00831371	0.0284906	0.00283509	345.945	567.069	21.7879	4.86604e-06	8.86483e-06	9.21387e-07	0.0173546	0.171252	0.00341008	0.0183896	0.0314487	0.240699	2648.67	0.0422843
246	281.532	3063.02	631.663	3685.89	12.7126	23.7148	168.825	2.65423	0.0516583	0.141619	0.248852	7.73813	651.252	0.79384	21.2599	1914.57	0.501583	2.63551e-09	11.3605	2.45176e-07	0.00525326	0.000706577	0.00272459	782.938	497.337	1826.41	1.5274e-08	1.25395e-08	1.57027e-09	0.0191427	0.00269589	0.00298038	0.0384327	0.0256737	0.00601634	1511.4	1270.02	6066.37	5.12954e-07	6.82086e-07	2.13722e-07	0.0632293	0.0417447	7.77135e-05	8.98858e-05	0.000169946	0.0170253	2227.18	0.00749305
246	604.337	6737.65	1449.17	5153.51	8.35521	17.3476	124.552	3.11108	0.0503219	0.126131	0.222005	7.0473	580.886	0.802514	22.8735	2052.77	0.464083	7.54464e-10	15.2177	1.67778e-07	0.00467909	0.00169725	0.00421855	704.559	337.43	2010.81	8.37771e-09	4.3479e-09	7.70438e-10	0.0192402	0.00290965	0.0016021	0.0207102	0.0308557	0.00600419	1716.4	1426.5	6345.02	4.51547e-07	4.28252e-07	1.65424e-07	0.0289448	0.0578148	6.1365e-05	8.97122e-05	0.000113955	0.0176556	2195.79	0.0108347
246	567.802	7529.68	1560.31	4415.8	7.74244	16.1979	124.726	3.25574	0.0508071	0.112468	0.215511	7.42264	600.496	0.776108	21.666	2163.97	0.356681	1.7067e-09	16.1136	4.00428e-07	0.00541686	0.00248921	0.00509795	640.161	475.629	1761.28	1.14867e-08	6.05817e-09	1.15033e-09	0.00447366	0.00107493	0.000564624	0.0163848	0.0728426	0.00741998	1345.16	1902.6	6144.77	8.3354e-07	6.10693e-07	3.94038e-07	0.0208801	0.041281	6.45121e-05	9.48897e-05	0.000125286	0.01778	2026.49	0.0226581
246	523.379	5891.4	1232.31	4198.46	7.85115	16.4492	122.161	3.05683	0.0533593	0.13859	0.244678	7.158	641.57	0.788347	23.1767	1878.09	0.467218	4.0794e-09	15.6858	2.10618e-07	0.00647868	0.00153073	0.00307565	738.299	377.017	1795.93	2.51212e-08	9.96047e-09	2.51136e-09	0.00734232	0.00125951	0.00164289	0.0352666	0.0257231	0.00591586	1352.09	1422.48	6342.36	5.36639e-07	5.07185e-07	1.76222e-07	0.0496137	0.0833053	6.50874e-05	8.18524e-05	0.000115548	0.0160519	2152.71	0.0120005
246	575.44	5206.33	1146.29	6089.56	10.3745	21.0008	149.465	2.82409	0.0441459	0.105317	0.191109	6.83497	660.841	0.811607	21.6395	2737.66	0.445852	3.93036e-09	15.4657	7.50493e-08	0.00418691	0.00198772	0.00297298	908.233	390.301	1958.12	3.14157e-08	1.33601e-08	2.48011e-09	0.00979291	0.00198117	0.0106885	0.0364388	0.0469617	0.00554752	2389	2250.7	6516.01	1.21573e-07	3.79184e-07	2.61454e-08	0.129915	0.89326	7.31289e-05	9.77758e-05	0.000129685	0.0149617	2120.5	0.0170765
252	236.587	4528.77	707.271	2837.04	10.5758	17.4639	84.459	2.37248	0.0144344	0.035045	0.093297	0.174721	24.8283	0.282178	1.28976	191.261	0.0208491	9.8412e-10	0.51049	1.16277e-07	0.000943215	0.000925864	0.000196472	31.1294	57.2887	9.89243	3.19137e-09	1.76751e-09	1.06475e-10	0.00275705	0.000300471	8.39884e-06	0.0232569	0.012972	0.0100581	217.544	280.456	65.4776	4.23115e-07	2.80138e-07	2.89357e-08	0.00645894	0.0111707	0.00136836	0.00186173	0.00280506	0.013007	2188.75	0.0301939
252	220.044	3517.08	645.586	2948.3	11.8342	19.5885	104.466	2.33388	0.0110126	0.0330516	0.101514	0.245991	23.4008	0.302935	1.18741	178.556	0.0147962	5.90076e-10	0.581453	2.65756e-07	0.000774652	0.000792094	0.000147374	28.2732	44.816	8.9422	2.39732e-09	1.45562e-09	1.07818e-10	0.00286228	0.000512651	0.000184049	0.0344241	0.0176416	0.00993437	189.722	323.908	51.4555	6.76493e-07	3.91944e-07	2.28459e-07	0.0152017	0.00584299	0.00118571	0.00156402	0.00222341	0.0129324	2307.8	0.018899
252	225.793	4427	770.805	2602.77	10.4001	16.6282	67.5716	2.46389	0.0121212	0.0336691	0.0795662	0.135917	24.9458	0.281386	1.18825	217.77	0.0209994	1.24649e-09	0.539513	1.61298e-07	0.000715563	0.000999627	0.000163748	29.8537	71.6965	8.98879	4.78437e-09	2.20087e-09	1.46283e-10	0.00184815	0.000116263	9.88926e-06	0.0226397	0.0127154	0.00882775	230.361	361.515	59.8796	4.69013e-07	4.52696e-07	3.52548e-08	0.0305235	0.0243072	0.00130032	0.00190396	0.00266387	0.0137434	2227.17	0.0253522
252	244.267	5291.36	855.107	2738.2	9.82525	17.0533	77.9879	2.45021	0.0113112	0.0320323	0.0894389	0.168593	28.2278	0.275788	1.38031	184.347	0.0366776	9.0914e-10	0.478357	1.13428e-07	0.00079997	0.000654181	0.000197842	31.5633	77.9037	9.79111	3.4447e-09	1.93002e-09	1.03377e-10	0.00106106	0.0168878	0.00017136	0.020563	0.0146225	0.00835466	236.702	323.167	55.5455	3.9984e-07	2.703e-07	3.93836e-08	0.00817985	0.00762685	0.0012594	0.00179028	0.00266726	0.0113936	2279.89	0.0278634
252	211.097	4928.62	690.054	2406.98	10.094	15.119	65.276	2.36448	0.0103115	0.0330597	0.0846319	0.158353	27.6984	0.328981	1.51245	227.292	0.0215817	8.10638e-10	0.383595	3.1486e-07	0.000592301	0.000984028	0.000152289	32.1886	86.0086	8.83774	2.72446e-09	2.00548e-09	1.21769e-10	9.48165e-05	0.00378774	2.20755e-05	0.0325355	0.0183067	0.00771104	232.816	421.801	52.4007	5.07953e-07	1.12619e-06	7.06278e-08	0.0069993	0.00734476	0.00115231	0.0015618	0.00219261	0.0123955	2246.02	0.0206651
254	279.807	3571.61	641.4	3014.68	11.2876	16.1795	59.264	2.08435	0.0462105	0.0940885	0.32849	0.931557	47.7613	0.691702	5.26989	687.316	0.0237569	5.60934e-09	10.9616	4.14153e-06	0.00970833	0.00290911	0.00246299	96.1087	10.5792	50.5341	2.09318e-08	1.44121e-08	1.87104e-09	0.000235905	0.00121378	4.21086e-06	0.0641401	0.0122605	0.00843117	1189.53	888.464	111.531	8.54643e-06	6.56056e-06	1.45528e-06	12.8032	1.66318	0.000577921	0.00154377	0.00307063	0.00724841	4025.55	0.0193079
254	362.843	2527.93	583.836	3426.57	9.58511	15.5185	54.3955	2.19691	0.0316973	0.0654544	0.27099	0.730422	55.1477	0.542402	5.21053	660.559	0.0293334	4.09461e-09	9.55529	3.85192e-06	0.00662182	0.00260652	0.00187392	103.742	20.3938	55.4143	9.50076e-09	1.1811e-08	2.58813e-09	5.33806e-05	0.000158263	1.74653e-05	0.068976	0.0141667	0.00512205	936.508	616.162	108.809	7.92171e-06	8.40865e-06	1.12734e-06	9.04837	2.93019	0.000489726	0.00171186	0.00349355	0.00805939	3844.87	0.010926
254	325.846	2894.22	597.478	3161.67	9.30294	15.9444	54.9716	2.20075	0.0376247	0.0774704	0.280317	0.757079	59.8767	0.536332	4.99939	700.806	0.0584637	3.75022e-09	14.312	3.77774e-06	0.00792056	0.00340237	0.00217801	98.5096	34.3394	61.4758	1.89991e-08	6.43021e-09	2.24229e-09	0.000193552	0.000352697	0.000410024	0.0616999	0.0166503	0.00466064	994.17	806.628	107.185	8.01604e-06	1.01038e-05	1.36613e-06	17.9046	13.0755	0.00054031	0.00211307	0.00379207	0.0091586	3584.24	0.00571119
254	287.567	2332.95	503.284	3036.87	11.0343	18.2133	65.4422	2.32617	0.057737	0.109466	0.350324	0.839872	57.0987	0.568307	4.67441	600.554	0.0550811	2.40654e-09	9.46498	3.33746e-06	0.00976433	0.00414969	0.00307322	97.7136	26.245	56.8406	7.27934e-09	4.4574e-09	1.16168e-09	3.54357e-05	1.8555e-05	2.65501e-06	0.0549899	0.0164197	0.00807517	912.79	693.425	111.498	6.41815e-06	7.7641e-06	1.37815e-06	11.9801	2.50901	0.000506047	0.00241637	0.00536796	0.0130278	3829.48	0.00723058
254	292.814	2581.33	555.139	2948.09	9.91972	15.0219	54.5216	2.20167	0.0323534	0.0683465	0.262921	0.790819	49.0007	0.539815	5.13227	615.225	0.0490515	2.40307e-09	10.0183	4.03543e-06	0.00719784	0.00274989	0.0019582	90.1765	31.8848	55.4038	9.97215e-09	4.91862e-09	1.81043e-09	0.000113895	0.000136101	0.000449561	0.060752	0.0146435	0.00523623	1006.75	735.389	114.51	7.44515e-06	9.40057e-06	1.25496e-06	10.9419	3.16665	0.000524392	0.00185806	0.00369623	0.00844914	3776.35	0.00530821
259	827.909	15038.1	2922.96	10589.1	13.1955	44.3859	194.88	5.79005	0.0223129	0.0405237	0.130371	0.260776	88.8898	3.66231	44.7601	872.8	0.228133	4.18964e-09	40.3834	5.25418e-05	0.00124725	0.000842362	0.000417986	202.191	138.165	26.2473	1.24032e-08	4.63148e-09	9.57346e-10	0.263545	0.00226066	0.00108927	0.150235	0.0231398	0.00738047	2539.66	4119.69	347.767	0.000105368	0.000123897	2.49037e-05	6.87708	9.0215	0.000358903	0.000742769	0.00118638	0.00140635	3972.92	0.0734795
259	915.221	16912.7	3337.01	11394.1	12.7284	38.8434	197.635	5.55614	0.0264191	0.0508364	0.134243	0.255636	83.4791	3.35396	41.265	793.17	0.161895	3.22944e-09	39.7804	5.69654e-05	0.00112036	0.00150715	0.000239238	253.776	137.588	15.5591	1.17572e-08	5.10445e-09	3.83042e-10	0.778771	0.0168199	0.000184857	0.169043	0.0253741	0.00338804	2767.76	4146.78	177.963	0.000146074	0.000153943	6.11234e-06	7.79727	7.42284	0.000315676	0.000680705	0.000997109	0.00134777	3922.28	0.0288334
259	932.806	16608.3	3395.86	11036.2	12.2245	40.0093	197.277	6.22767	0.0229032	0.0558655	0.165754	0.296192	75.6838	3.58417	47.0187	841.318	0.271932	1.14914e-08	58.3583	5.03916e-05	0.00121312	0.00179476	0.000261098	187.247	182.763	12.1349	6.05016e-08	1.52644e-08	1.00338e-09	0.893489	0.0894624	0.000250294	0.184567	0.032804	0.00386362	2959.92	4130.6	197.075	0.000147662	0.000159801	9.60288e-06	9.58549	9.84448	0.000319978	0.000615946	0.000841151	0.00124992	4316.22	0.0602116
259	874.515	18769.1	3734.12	10782.2	12.2927	40.4082	192.442	6.22387	0.0166311	0.0477927	0.150629	0.262136	89.8956	3.74813	44.7803	914.581	0.184451	4.54058e-09	25.3693	3.5768e-05	0.00122362	0.000806232	0.000430417	151.39	130.104	28.6509	1.38137e-08	3.33923e-09	2.05733e-09	0.137577	0.00325922	0.000922705	0.149693	0.0327263	0.0100154	2463.63	4137.44	286.824	6.67027e-05	8.35992e-05	1.3207e-05	7.28044	7.08384	0.000335753	0.000710104	0.00112973	0.00139923	4193.52	0.0469832
259	682.145	12701.6	2621.16	9441.14	14.1204	44.5374	206.572	5.97342	0.0216449	0.0427712	0.132426	0.277012	105.095	3.32589	40.7965	820.765	0.287173	5.89122e-09	44.307	4.65975e-05	0.000759932	0.0014872	0.000374347	275.243	183.772	25.2884	1.47428e-08	6.75872e-09	1.06575e-09	0.319303	0.00517766	0.000302906	0.173417	0.0247607	0.00563254	2406.92	3470.47	307.58	0.000109643	0.000135653	1.29098e-05	6.38979	5.44396	0.000345637	0.000743615	0.00105781	0.0015341	4102.14	0.0296298
263	148.594	478.95	130.486	2274.31	14.2722	19.0501	55.515	1.521	0.054201	0.0942433	0.307356	0.995495	23.7974	2.75998	26.3959	529.652	0.105129	3.96731e-08	25.1535	8.49727e-05	0.00224481	0.00307661	0.00110827	6.15151	286.848	8.53848	1.14452e-07	4.81148e-08	8.32734e-09	0.000578308	0.000744245	3.90492e-05	0.0833993	0.634094	0.00353626	1917.47	2309.16	151.537	0.000275157	0.000360082	1.74257e-05	3.70948	3.09382	0.000424606	0.00548373	0.0153712	0.0247707	3722.72	0.0810215
263	104.894	387.004	93.9841	1707.14	15.3371	21.51	48.6724	1.60046	0.0635857	0.0999684	0.293813	0.889247	19.2025	2.32744	24.9826	467.475	0.186699	7.0918e-08	15.8793	8.45367e-05	0.00206687	0.00295507	0.00115873	6.3265	345.854	5.73177	2.27069e-07	8.91522e-08	1.70495e-08	0.000910811	0.000994964	5.99737e-05	0.0888942	0.637263	0.00427923	1707.62	1766.24	112.318	0.000278278	0.000287681	1.20955e-05	3.04115	3.56483	0.000429803	0.00627014	0.0169594	0.0257059	3163.33	0.0673547
263	124.933	403.499	108.896	1790.74	13.2176	17.3213	50.0724	1.45877	0.0498625	0.0848299	0.337583	1.08046	19.7538	2.45907	23.9055	494.4	0.120315	2.05114e-08	25.3329	9.1507e-05	0.00172839	0.00334253	0.000955985	6.83652	315.684	5.72932	5.13194e-08	2.70992e-08	2.58157e-09	0.00044942	0.000461114	3.34353e-05	0.0921174	0.7408	0.0035977	1891.48	2071.34	147.997	0.00028299	0.00032224	1.93798e-05	3.94814	3.64485	0.000669951	0.00775969	0.0179462	0.0347781	3306.27	0.0240482
263	110.542	387.062	94.1269	1596.67	13.745	19.7969	42.5825	1.54178	0.0627741	0.0982374	0.298124	0.911715	18.6353	2.31985	22.8254	449.215	0.151857	5.54917e-08	15.443	6.57169e-05	0.00191188	0.00270048	0.00136206	5.19535	248.096	7.88394	1.61654e-07	7.34951e-08	1.78587e-08	0.000636766	0.00536466	0.000230848	0.0789664	0.684478	0.00376916	1609.4	1638.73	124.233	0.000234779	0.000237403	1.31804e-05	2.79669	3.16648	0.000556867	0.00632093	0.0140597	0.0265533	3042.49	0.0498099
263	115.376	376.097	94.5489	1872.9	16.264	24.0848	72.0542	1.71344	0.0593672	0.0944226	0.303712	1.06819	18.5996	2.80361	27.8793	550.943	0.123329	6.88422e-08	32.5599	9.13362e-05	0.00133028	0.00221304	0.00115835	5.42458	161.959	9.075	2.08113e-07	8.66653e-08	2.55476e-08	0.000308203	0.000524103	3.56683e-05	0.0762061	0.775406	0.00329862	1778.16	2199.16	216.408	0.000354617	0.000240807	3.07299e-05	3.51643	3.48572	0.000682365	0.00798642	0.0191791	0.0441236	3388.53	0.0558565
265	59.9081	159.305	54.3013	840.477	10.9287	13.6666	78.377	1.41583	0.0733464	0.101001	0.404462	0.984369	8.58636	0.998939	9.40955	141.842	0.0686569	1.71989e-09	1.74847	6.23664e-07	0.00509371	0.00203974	0.00124368	6.79813	14.4983	8.33145	3.3922e-09	3.10634e-09	6.63252e-10	0.00288192	0.000749509	0.000184961	0.0265253	0.343634	0.00289554	207.029	720.766	37.0825	1.06409e-06	1.20799e-06	3.074e-07	0.0241855	0.0131029	0.00190923	0.0237053	0.0501116	0.146408	2530.37	0.0795963
265	66.9667	202.599	66.4356	1154.86	14.5727	18.7715	106.655	1.59907	0.0672494	0.10064	0.509142	1.35547	12.6394	0.82295	6.3983	130.455	0.238104	1.5697e-08	2.36647	1.36383e-06	0.00335638	0.00225685	0.0024078	5.5957	39.9419	9.68677	4.70474e-08	3.14199e-08	1.61018e-08	0.00151506	0.0190055	0.000734353	0.00830398	0.166568	0.00667459	143.112	673.216	47.4723	2.96116e-06	2.04085e-06	6.36502e-07	0.0312219	0.0295026	0.00372593	0.021018	0.0397683	0.121637	2567.43	0.0896154
265	74.8036	223.212	77.4751	1419.67	15.6314	20.3081	135.364	1.57638	0.0764863	0.106212	0.354999	1.15407	6.93017	0.814091	6.09304	154.737	0.0700803	3.22729e-09	2.33863	8.78404e-07	0.00432955	0.00247882	0.00293541	5.52103	14.1063	8.45497	4.72286e-09	2.30784e-09	1.37121e-09	0.00131414	0.00324554	0.000314355	0.0143713	0.134495	0.00453161	146.735	686.362	67.5377	1.54903e-06	1.57342e-06	3.65666e-07	0.0352274	0.021852	0.00221933	0.0174144	0.031516	0.0631601	2732.86	0.0611793
265	76.1289	210.535	77.2283	938.816	9.16924	13.038	88.2049	1.58293	0.0583371	0.0857558	0.57037	1.56497	10.6666	0.774238	8.38402	146.27	0.0855812	1.09126e-08	1.2793	3.12662e-07	0.00295009	0.00186604	0.0018133	5.90739	43.9498	7.83084	1.77166e-08	2.40921e-08	8.28418e-09	0.000593172	0.00568379	9.06349e-05	0.00944201	0.342043	0.00300551	153.188	639.169	53.7583	5.00127e-07	8.36937e-07	9.18296e-08	0.00723402	0.00709722	0.00310024	0.0243791	0.0551034	0.143532	2494.17	0.0669992
265	74.0257	199.381	72.6948	1185.1	13.4787	18.5731	107.394	1.59348	0.0536203	0.0784143	0.356679	0.830244	6.1161	0.861579	7.40853	163.281	0.0539889	2.69459e-09	4.5509	1.75392e-06	0.00282248	0.00196875	0.00166333	5.84879	12.057	5.67225	4.67879e-09	2.80682e-09	9.34342e-10	0.00142833	0.00345176	0.000378904	0.0153606	0.232503	0.00364643	194.887	859.284	50.515	3.88765e-06	3.89731e-06	6.13401e-07	0.0411576	0.0352597	0.00206864	0.0142441	0.0240228	0.0469261	2808.16	0.0910008
266	82.899	572.177	116.532	698.533	9.70239	14.7944	59.7569	2.02785	0.0108329	0.0554273	0.257142	0.990383	5.64981	0.235019	1.74298	33.3746	0.063766	6.37096e-10	3.09045	2.96682e-06	0.00165353	0.00101001	6.74016e-05	25.3556	12.5835	4.28676	5.63662e-09	2.18239e-09	8.63286e-11	0.241381	0.0464283	0.000208152	0.0235263	0.020294	0.0029417	33.8873	230.912	10.7227	1.38741e-05	1.24679e-05	1.75531e-06	0.0909579	0.81208	0.00556915	0.0085975	0.0179111	0.898445	3472.99	0.0139615
266	88.7438	683.248	142.583	755.443	9.5014	15.9786	62.1197	2.331	0.00918012	0.0490402	0.175616	0.93781	5.75927	0.233058	1.69067	36.9842	0.0795215	5.06747e-08	5.41479	3.99623e-06	0.00166687	0.000710773	4.48003e-05	31.0948	14.6819	3.83586	2.95377e-07	1.2397e-07	3.63147e-09	0.528022	0.10027	0.000341956	0.0267909	0.0278873	0.00356303	31.198	244.3	12.4165	1.54437e-05	1.24903e-05	3.81232e-06	0.114158	1.02037	0.00390988	0.00654778	0.0134256	0.81883	3560.93	0.0229643
266	95.443	696.752	150.696	733.395	8.60177	14.377	57.2026	2.35982	0.00728527	0.0343547	0.191017	0.728073	4.23929	0.197672	1.59551	33.1225	0.0242543	4.20013e-10	4.55224	3.33556e-06	0.00128501	0.00071546	5.56873e-05	10.0476	9.68315	4.65615	1.85551e-09	8.34514e-10	4.71214e-11	0.000536384	0.000284884	1.25553e-05	0.0202223	0.0154538	0.00293814	28.5371	232.729	10.0647	1.35955e-05	1.49461e-05	1.73764e-06	0.152542	1.22382	0.00408075	0.00561659	0.00853897	0.317407	4399.98	0.0242206
266	89.0729	659.67	141.109	792.271	9.88778	16.5661	61.6478	2.22716	0.0089589	0.0544123	0.195395	0.882563	6.16619	0.239582	1.72972	35.8416	0.0479609	5.19347e-08	6.65433	4.68123e-06	0.00146521	0.0011135	5.36729e-05	24.2768	14.766	4.69151	2.48983e-07	1.23285e-07	3.30242e-09	0.0578416	0.0136198	8.67366e-05	0.0234728	0.0275194	0.00269799	38.0321	296.927	9.7604	2.07277e-05	1.58522e-05	3.72347e-06	0.120152	0.775038	0.00419242	0.00672581	0.0119436	0.585524	3375.12	0.0141814
266	88.25	810.463	156.871	789.903	10.1231	16.8902	62.5821	2.32077	0.0139643	0.04605	0.151297	0.755992	4.26623	0.275478	1.91471	37.3099	0.0253202	1.65798e-10	12.3415	7.33897e-06	0.00215921	0.000957711	5.97731e-05	9.09811	10.4649	3.36212	5.08389e-10	3.50584e-10	9.15933e-12	0.0011266	0.0020973	9.72758e-06	0.0306391	0.032624	0.00251785	52.3064	367.107	10.9781	3.10166e-05	2.61094e-05	4.1834e-06	0.182411	1.1779	0.00366948	0.00579938	0.0101601	0.364546	3588.5	0.0282017
270	188.025	834.908	221.512	2542.72	13.1663	19.2411	101.333	1.9087	0.126464	0.196727	0.392502	2.36425	37.7075	1.00613	6.19199	295.95	0.184165	1.36724e-09	8.19914	6.09695e-06	0.00771149	0.0108671	0.00183138	46.9962	134.853	11.4383	4.12962e-09	3.40483e-09	7.84978e-10	0.00329384	0.321352	0.0167166	0.0119404	0.373036	0.00815292	558.212	1208.9	83.5659	1.42368e-05	1.34175e-05	2.93278e-06	0.157748	0.173038	0.000176438	0.00656956	0.0431643	0.063051	3757.16	0.0420125
270	154.801	668.842	181.016	2368.85	15.1779	23.567	119.831	1.97086	0.130252	0.211231	0.478306	2.21381	42.8587	1.13075	6.79782	308.892	0.23846	8.69167e-10	4.19243	4.77976e-06	0.00729149	0.00911871	0.00195103	53.2516	150.758	13.0063	3.33659e-09	1.1377e-09	1.99246e-10	0.00384411	0.075618	0.00417267	0.0172044	0.395045	0.0106201	520.937	1222.6	108.15	5.43012e-06	1.0826e-05	2.39669e-06	0.128924	0.0759662	0.000269726	0.00808278	0.0407067	0.0580871	3875.8	0.0444483
270	184.231	822.044	214.877	2865.77	15.1262	22.1185	109.967	1.87874	0.125272	0.196782	0.440128	2.06089	38.1363	1.05327	6.30987	283.407	0.318912	5.5249e-10	4.0369	4.04561e-06	0.0076939	0.00969731	0.00171948	48.8324	106.796	10.2267	1.38609e-09	6.0338e-10	1.59377e-10	0.00339416	0.67845	0.0189735	0.0167225	0.359163	0.00947444	454.461	1080.54	92.0639	4.80798e-06	9.09924e-06	2.03596e-06	0.0740276	0.0751094	0.000226731	0.00737557	0.0375376	0.0522663	3460.2	0.0327342
270	176.622	799.094	209.235	2562.69	14.2506	22.4781	116.857	2.00744	0.112131	0.175692	0.429079	1.9803	41.6396	1.0231	6.66347	248.595	0.230494	1.42902e-10	4.15243	4.54819e-06	0.00599119	0.0102071	0.00212253	42.2787	86.9821	15.2606	3.45433e-10	4.11152e-10	5.01824e-11	0.00288531	0.455232	0.0175109	0.016154	0.275246	0.00895508	475.15	846.247	87.0594	8.16341e-06	5.60228e-06	2.28114e-06	0.0596732	0.0813813	0.000187455	0.0060915	0.0353904	0.0476232	2947.71	0.0360547
270	186.271	834.512	222.575	2309.69	12.2055	17.9923	103.536	2.00635	0.113918	0.184052	0.382268	2.21069	32.6572	1.00225	6.36099	292.739	0.114501	8.74188e-10	7.58699	4.50012e-06	0.00818206	0.0095968	0.00144863	43.2139	125.272	9.0707	2.76407e-09	1.40213e-09	3.56803e-10	0.00120095	0.0556979	0.0025001	0.0131538	0.345726	0.0090397	436.279	953.263	75.8815	8.93876e-06	1.00811e-05	2.82716e-06	0.142677	0.147765	0.000178662	0.00620545	0.0371301	0.0527912	3343.96	0.0391101
271	102.795	348.607	101.823	1117.18	10.2581	18.4652	70.4944	1.89603	0.0271506	0.0776455	0.433684	1.0969	16.9165	0.306224	3.51741	122.089	0.726613	2.58468e-08	0.538569	1.32986e-06	0.00065605	0.00542192	0.00171792	70.7061	95.6507	37.8409	3.86795e-08	3.47052e-08	1.487e-08	0.0595347	0.359423	0.113349	0.010513	0.0324522	0.00776688	229.464	358.746	99.0905	3.18692e-06	2.853e-06	6.14982e-07	0.0100387	0.00636701	0.00989908	0.0162695	0.0265192	0.377564	1761.79	0.00388442
271	135.683	398.471	117.245	920.031	6.46335	11.867	63.7303	2.07452	0.0341059	0.0842239	0.314623	0.838196	32.1058	0.158711	2.62462	89.5247	0.898425	1.4669e-08	0.547038	2.66671e-08	0.000236351	0.00693663	0.00367915	71.6781	121.54	55.4898	1.72827e-08	3.16924e-08	6.72257e-09	0.208691	1.35049	0.291975	0.00174283	0.0238074	0.00437761	77.7453	306.608	92.7379	9.97692e-08	7.16328e-08	1.80346e-08	0.0381027	0.0966978	0.00814187	0.0155016	0.0306145	0.179728	1886.29	0.0277734
271	126.482	390.739	118.446	1087.9	8.72265	15.0913	70.4989	1.95756	0.0232611	0.0790957	0.402867	1.13138	23.1222	0.240071	2.75683	100.635	1.95682	1.98774e-08	0.820305	1.0851e-06	0.000476172	0.00551331	0.00164169	113.529	167.554	62.2686	3.01882e-08	3.32513e-08	1.35973e-08	0.772392	3.21287	1.04618	0.00881659	0.0264533	0.00456799	213.415	337.67	102.862	2.86617e-06	2.74837e-06	3.33949e-07	0.0142976	0.233518	0.00933023	0.015129	0.0258024	0.335264	1851.09	0.00542786
271	113.947	457.091	137.782	1447.19	13.9672	27.4141	135.934	2.74484	0.0228869	0.0536016	0.261453	1.21034	28.2793	0.319681	3.99503	139.517	0.298609	4.90972e-09	1.4725	1.60033e-06	0.00037543	0.0031597	0.00163586	45.6086	99.1428	67.6427	1.50673e-08	9.07279e-09	4.98989e-09	0.146579	0.960689	0.43967	0.00669293	0.0489746	0.00576464	126.7	412.208	131.156	3.42044e-06	4.33073e-06	1.08544e-06	0.0168824	0.123398	0.00459164	0.00751138	0.0149556	0.14727	3712.43	0.00783053
271	111.966	313.493	102.101	842.69	7.65024	15.4094	73.44	2.23922	0.0195655	0.0736823	0.428613	1.01417	20.5824	0.207207	2.6431	85.602	0.552515	1.5918e-08	0.292194	3.33273e-07	0.000287655	0.00517032	0.00128327	70.2436	114.395	44.668	2.07147e-08	3.38747e-08	6.35564e-09	0.226217	0.970335	0.284992	0.00799219	0.0223966	0.00499766	124.762	305.296	92.2886	5.39616e-07	5.91948e-07	2.08436e-07	0.0230052	0.0159958	0.00876149	0.013976	0.0228857	0.256851	1799.96	0.0106999
274	145.721	1332.14	260.651	877.907	4.83279	4.10556	74.7981	1.30707	0.0460114	0.0903252	0.189705	0.492808	14.016	0.142161	1.0223	58.0148	0.0829892	3.7635e-09	0.884162	5.22687e-07	0.00382891	0.0045097	0.00238224	24.2654	44.3022	2.49378	1.47774e-08	5.91438e-09	1.06549e-09	0.000202506	0.000117021	3.20593e-05	0.00453321	0.0120166	0.00674935	46.4895	94.0967	67.6469	9.57288e-07	1.24094e-06	2.10889e-07	0.263741	0.175921	0.00130525	0.00215796	0.00314251	0.856635	1672.53	0.0295236
274	409.605	3380.74	864.358	3152.59	5.28928	7.01287	113.668	1.51356	0.0464789	0.0872857	0.178366	0.481666	34.3941	0.15368	1.51438	99.986	0.410104	7.14211e-09	0.286237	7.23881e-08	0.00442498	0.00624457	0.00248178	128.237	111.233	7.33114	2.14752e-08	5.79991e-09	1.49779e-09	0.777807	1.00889	0.102688	0.00583729	0.0120192	0.00555768	194.345	181.645	46.394	1.31287e-07	1.28947e-07	9.95416e-08	0.0436613	0.0201974	0.00175053	0.00409365	0.00787237	4.05353	1355.16	0.0197712
274	117.117	1033.95	202.615	906.659	7.22997	6.09734	76.424	1.55826	0.0592522	0.102183	0.198238	0.494378	15.9422	0.214216	1.40161	82.2149	0.0517993	1.49046e-09	0.345985	5.91978e-07	0.00444868	0.00652688	0.00264999	22.7311	62.8997	4.87303	5.6927e-09	2.38918e-09	5.04188e-10	9.84909e-05	4.27556e-05	1.4049e-05	0.00619801	0.017046	0.00780378	46.5302	188.164	76.3991	1.09922e-06	1.17226e-06	3.50827e-07	0.00569818	0.00459009	0.00137908	0.0046211	0.00755523	0.466815	1808.99	0.0350802
274	591.999	6171.62	1430.19	5481.14	7.69622	12.098	332.292	1.87145	0.0587234	0.10603	0.21948	0.599526	55.2727	0.194052	1.64708	129.132	0.86151	1.97695e-08	0.824792	4.22966e-07	0.00333827	0.00586896	0.00268247	160.629	60.1648	24.1958	6.30079e-08	1.64557e-08	5.62751e-09	0.115048	0.146226	0.00581323	0.00772721	0.0109642	0.00695538	173.445	164.107	57.6271	7.68663e-07	5.37909e-07	4.35314e-07	0.0474803	0.00711951	0.00193472	0.00544619	0.00856993	1.66271	1966.24	0.0191946
274	136.71	1132.53	231.193	852.227	5.81904	4.36637	80.4635	1.21501	0.0561448	0.0998876	0.206522	0.522687	15.0972	0.254676	1.74513	88.7339	0.084218	4.64561e-09	0.253351	1.05589e-06	0.00264937	0.00487224	0.00292267	29.2988	53.0003	3.15067	1.62343e-08	4.09406e-09	3.02681e-09	0.000197552	0.000135566	1.46896e-05	0.00682662	0.0169135	0.00886653	51.9966	221.897	71.8288	1.51007e-06	1.88306e-06	7.4474e-07	0.00227575	0.0139038	0.00132258	0.00508997	0.00953278	0.674887	1919.28	0.0448792
275	509.738	4533.74	868.868	5856.18	13.6667	27.5379	435.546	3.01178	0.00884274	0.0192605	0.136977	0.665253	98.3924	0.12306	2.22548	187.972	26.3323	9.44835e-07	58.3502	0.000195805	0.00206856	0.000146474	0.000212315	210.216	810.746	788.018	3.15563e-06	1.23603e-06	1.5848e-06	2.10125	31.0111	736.606	0.00293183	0.00335051	0.0103394	345.902	665.695	174.837	0.000140669	0.000156688	0.000595452	151.206	592.85	0.000117138	0.000274188	0.00091554	0.252742	8516.36	0.018404
275	221.326	1894.24	375.189	2708.97	14.3244	26.4133	227.603	2.51972	0.0398611	0.0925259	0.232356	1.14966	7.24156	0.0895724	2.99414	22.8822	0.0397522	5.31369e-10	0.560383	1.4664e-07	0.00536065	0.000929486	0.00140731	6.51163	7.28348	12.5986	8.85695e-10	6.32562e-10	2.89681e-10	0.0102355	0.0136473	0.153316	0.00717487	0.00141509	0.00368216	22.8558	61.0799	13.2373	4.16972e-07	2.385e-07	9.9597e-08	0.0880313	0.165997	0.00569508	0.0107615	0.0353979	31.5324	3827.48	0.00100801
275	448.265	3705.62	634.325	4963.36	13.8878	26.0017	405.323	2.53517	0.0100282	0.0294617	0.109187	0.622345	103.859	0.122473	2.04529	123.656	20.3902	2.61363e-06	52.9762	0.000229651	0.0013925	0.000353097	0.000344718	208.152	1762.18	2384.62	5.53734e-06	5.51414e-06	4.28249e-06	2.98136	61.135	947.14	0.00421741	0.00263922	0.00992168	269.886	364.055	174	0.000204493	0.000198198	0.000682347	108.404	164.871	6.70875e-05	0.000205775	0.000726513	0.254395	8753.81	0.00533051
275	257.965	2031.18	415.454	2760.24	11.9246	24.4754	227.038	2.75635	0.0319321	0.0618277	0.201248	1.11002	6.1838	0.0847588	3.18217	29.2829	0.0185263	1.86692e-10	0.519204	5.07618e-07	0.00526104	0.000802506	0.00104321	5.95017	6.54295	8.53221	6.09545e-10	4.92123e-10	1.51766e-10	0.00197944	0.00179846	0.0183056	0.00630263	0.00118936	0.00458436	23.9664	69.46	19.1102	6.85656e-07	7.3812e-07	4.7113e-07	0.00999032	0.0831975	0.00480546	0.00949204	0.0330985	31.2873	4079.37	0.00806932
275	227.583	1769.27	367.54	2498.69	12.7476	24.9725	225.529	2.97851	0.0240083	0.0447114	0.145133	0.754594	5.0109	0.112146	3.31717	26.9733	0.00609527	4.1946e-11	0.584025	6.25181e-08	0.00436354	0.000801051	0.00059525	4.95716	5.63662	6.33862	1.66537e-10	1.30418e-10	2.91514e-11	0.000820281	0.000123802	0.00337037	0.00455171	0.00227086	0.00475372	24.4794	83.8764	14.3613	9.19497e-08	1.18634e-07	8.43839e-08	0.0558734	0.632817	0.00510934	0.00948016	0.0232303	36.5016	4430.36	0.0175176
281	53.6736	188.405	70.7825	737.415	11.3738	18.0943	28.7481	2.26099	0.0929138	0.210238	0.612173	1.76516	17.0497	1.89185	16.1559	651.91	0.0827488	6.04464e-09	5.126	6.66467e-06	0.00602385	0.00569588	8.3663e-05	22.8671	36.3062	4.95137	3.15529e-08	1.37909e-08	4.82342e-10	0.00111692	0.00883304	0.000274021	0.00665181	0.165394	0.000252478	480.695	4266.26	135.251	1.10781e-05	1.17044e-05	1.92803e-06	0.11884	0.233455	0.00404885	0.0172592	0.0298529	0.0527638	3536.86	0.149812
281	41.9174	117.897	44.1368	590.288	11.9759	12.8264	27.9539	1.87749	0.0677036	0.179535	0.490458	1.42343	15.1777	2.03528	16.2909	593.495	0.100205	5.74435e-10	16.5498	6.30565e-05	0.00195845	0.00362321	6.42089e-05	18.0437	21.054	7.75218	1.30468e-09	1.58843e-09	9.14259e-11	0.00196995	0.0138974	0.00104507	0.00345589	0.616122	7.61901e-05	618.758	4586.79	120.832	8.98113e-05	0.000155641	2.7089e-06	0.313524	1.72797	0.00248882	0.0145362	0.0279386	0.0364346	2568.38	0.165628
281	46.1758	144.661	54.6202	678.332	12.9094	17.7442	32.3368	2.20764	0.0753983	0.204211	0.801768	2.1589	17.4287	2.21307	17.6212	611.886	0.17039	6.25399e-10	5.74172	6.86303e-06	0.00204488	0.00485216	7.52133e-05	24.8691	34.2525	6.06546	2.14237e-09	1.37693e-09	1.82974e-10	0.00208351	0.0184913	0.00111076	0.00697469	0.316126	0.000140773	506.644	5242.57	117.518	1.28184e-05	1.41636e-05	2.01442e-06	0.13628	0.108614	0.00432919	0.0133194	0.0216707	0.0323102	2797.64	0.157278
281	37.8329	100.126	41.3045	451.632	11.1058	12.1416	25.17	2.0062	0.0704729	0.189544	0.59724	1.5044	16.1163	2.28827	15.5607	583.786	0.203431	2.22864e-09	8.53527	1.71528e-05	0.00338015	0.00315526	0.000103844	20.1812	25.3991	8.35573	5.73986e-09	4.71339e-09	4.44088e-10	0.00213082	0.0116724	0.000958355	0.00455685	0.506231	0.000109532	523.36	4820.92	118.963	3.62403e-05	5.32445e-05	3.86439e-06	0.197868	0.442019	0.0030538	0.0152359	0.0274553	0.0367416	2824.38	0.141377
281	63.9964	178.45	78.0637	824.732	10.4152	16.843	27.1661	2.28451	0.0736368	0.206446	0.700426	1.87618	16.9782	2.05059	17.3288	689.362	0.144032	2.70284e-09	5.16165	7.03767e-06	0.00273777	0.00309428	7.70357e-05	23.887	27.1343	7.33747	6.78475e-09	6.22779e-09	2.07055e-10	0.00156721	0.0167565	0.000934164	0.00722736	0.443282	6.75027e-05	574.651	4311.56	130.25	1.18482e-05	1.87541e-05	2.98133e-06	0.134619	0.159488	0.00260703	0.0129945	0.0245715	0.034657	2683.24	0.153538
283	309.353	2457.98	549.111	2212.69	8.22971	15.7667	140.753	2.71071	0.0545004	0.0812266	0.301762	0.855535	10.8925	0.199268	4.77466	122.125	0.0235418	2.83636e-10	1.19316	3.33779e-07	0.00458728	0.00372046	0.00335383	13.7148	16.3341	10.2358	4.9105e-10	3.19736e-10	7.68726e-11	0.00119708	2.90995e-05	4.41551e-05	0.0106162	0.00915423	0.00587438	111.024	205.797	87.9006	6.67724e-07	6.35332e-07	4.65934e-07	0.0150598	0.0555766	0.000494916	0.00434071	0.00999252	0.0377402	3309.71	0.00654232
283	371.028	2505.81	576.309	2492.94	7.96203	14.9432	141.602	2.54096	0.0550721	0.0783474	0.323515	0.935492	11.3654	0.182504	5.07813	127.562	0.039997	5.99317e-10	2.18469	3.06315e-07	0.00495269	0.00290431	0.00401398	15.1744	15.3742	13.4742	1.6355e-09	7.56286e-10	1.93768e-10	0.00115087	0.000468398	7.23467e-05	0.0107508	0.00611875	0.00622426	105.78	240.388	91.5959	4.36122e-07	5.5033e-07	4.08598e-07	0.0919115	0.403593	0.000481952	0.00390751	0.00901885	0.0408732	4210.27	0.0380515
283	275.167	2239.06	496.609	2139.19	9.09544	17.9504	157.488	2.84756	0.0466718	0.074025	0.353374	0.800345	12.5819	0.199178	4.78802	110.02	0.0334934	5.04896e-10	1.22626	2.1564e-07	0.00503476	0.00306612	0.0030471	14.1193	20.8474	13.3606	1.26212e-09	1.09466e-09	1.65975e-10	0.000115191	0.000129594	1.82111e-05	0.0124077	0.0065522	0.00580116	105.092	192.665	80.9045	2.82793e-07	4.07508e-07	1.99292e-07	0.0482637	0.121605	0.00120476	0.00434912	0.00951118	0.0460635	3507.5	0.00929572
283	271.212	1972.55	441.205	1919.6	8.59044	15.9638	135.862	2.63281	0.0477621	0.0728332	0.429943	1.03511	10.0546	0.202504	5.48075	121.851	0.0410922	6.74027e-10	1.40664	3.79014e-07	0.00433941	0.00384984	0.00317023	12.0469	15.655	11.7136	1.70883e-09	1.30773e-09	1.4507e-10	7.93874e-05	7.2709e-05	5.05521e-05	0.0105887	0.00866732	0.0057644	102.385	206.352	79.1726	7.5456e-07	7.10183e-07	4.77571e-07	0.0570457	0.231266	0.000912274	0.00399953	0.0079122	0.0312116	3097.66	0.010477
283	306.859	2284.96	524.081	2123.51	8.27009	15.9233	133.317	2.72306	0.0463294	0.0717414	0.392743	1.04394	10.671	0.203015	4.96738	126.45	0.0262548	4.46249e-10	1.6079	3.18113e-07	0.00375846	0.00366128	0.00342685	13.4426	15.9293	11.0833	1.13275e-09	9.407e-10	1.57868e-10	0.000441931	0.000115388	3.06694e-05	0.00910571	0.00881374	0.00560786	112.371	202.737	86.0374	5.21171e-07	8.12068e-07	4.95859e-07	0.0437329	0.178874	0.000898738	0.0040351	0.00792376	0.0325353	3174.3	0.013382
285	514.913	4050.22	980.109	6791.59	12.3792	21.4709	96.5625	2.46358	0.0247945	0.0412495	0.155159	0.288048	14.6813	0.179905	0.758341	84.3585	0.577114	4.35514e-09	1.41982	7.80273e-07	0.00206322	0.00267666	0.00217706	19.746	44.8141	15.277	8.6865e-09	7.24147e-09	2.14301e-09	1.30538	2.65597	0.750609	0.00874933	0.0112963	0.00930301	173.381	77.7638	57.6608	1.38637e-06	1.53016e-06	2.39622e-07	2.44378	0.148749	0.00212739	0.00364564	0.00599371	0.022323	4461.81	0.0170289
285	375.471	3077.28	730.045	4883.45	12.2055	21.2862	128.06	2.4468	0.0280012	0.0466935	0.19918	0.367187	18.8299	0.17846	0.795834	162.83	5.83093	2.96232e-08	10.7293	1.29902e-06	0.00231115	0.00235381	0.00248333	34.88	118.318	46.3986	4.00585e-08	3.9209e-08	6.58682e-08	1.16602	12.2285	3.38884	0.00985828	0.00930804	0.00933971	237.593	320.654	118.21	2.25626e-06	3.27329e-06	1.32661e-06	10.4784	22.0639	0.00238966	0.00504626	0.00929788	0.0426494	3931.21	0.0174219
285	410.682	3621.15	885.665	5491.5	12.2318	21.2462	127.734	2.50993	0.0349403	0.0543006	0.220439	0.456787	26.3903	0.207932	0.967844	148.314	1.41288	8.0076e-08	3.77832	7.68876e-07	0.0038513	0.00300961	0.0026106	30.9989	74.1761	24.4721	1.7713e-07	1.94795e-07	7.1226e-08	0.382743	2.20288	0.484705	0.0112154	0.0119299	0.00901954	286.76	177.617	103.751	1.5386e-06	1.79647e-06	4.70315e-07	7.80002	1.20275	0.0022375	0.00555676	0.0106816	0.0404086	4453.98	0.0219072
285	393.067	3271.83	768.714	4941.96	11.8851	19.9439	103.612	2.35891	0.0314324	0.0533789	0.203682	0.372198	32.3981	0.234669	0.895046	157.584	3.52534	1.63407e-08	2.94812	9.57134e-07	0.0030721	0.00274212	0.002499	61.8688	72.0916	25.8146	6.80963e-08	5.1766e-08	2.65928e-08	0.827582	1.35298	0.384897	0.0129615	0.0131159	0.0107369	286.37	171.924	112.84	2.03261e-06	1.70988e-06	6.67559e-07	5.1	0.657441	0.00193523	0.00378361	0.00728342	0.0284908	4055.78	0.0174143
285	809.829	7365.68	1663.7	9517.98	11.2848	19.0349	105.812	2.4465	0.028013	0.0452676	0.157666	0.284765	46.4331	0.183161	0.745633	166.837	14.1797	9.81377e-07	13.457	2.59412e-06	0.00300623	0.0026158	0.00218122	29.8233	858.41	122.633	1.58071e-06	1.41042e-06	7.84198e-07	2.70195	93.2142	13.014	0.00988014	0.010141	0.0084608	509.049	940.58	163.315	6.45943e-06	6.28742e-06	3.03308e-06	95.0973	420.015	0.00159143	0.00356997	0.00685685	0.0268158	6585.6	0.0232489
288	163.775	793.256	221.717	4725.09	26.507	41.5346	277.067	2.00626	0.137873	0.21909	0.51999	2.06841	39.7826	2.40866	34.0873	1126.58	0.250757	1.26704e-09	8.26254	1.36551e-05	0.00491951	0.0096935	0.00904707	45.5428	26.3889	39.6362	5.59382e-09	2.43465e-09	6.57445e-10	0.0693138	0.0109502	0.0116845	0.245764	0.137212	0.0631745	2164.34	1467.81	1395.68	2.44683e-05	2.60942e-05	1.16748e-05	0.147617	0.0651621	1.43716e-05	0.000569549	0.00400823	0.0119816	5856.06	0.0119738
288	181.055	804.807	211.752	5316	28.5306	44.6591	320.273	1.90707	0.147379	0.230145	0.552669	1.95567	60.0147	2.59577	40.9256	1148.64	0.162	1.39861e-09	14.4481	1.95245e-05	0.0051458	0.0113948	0.0091331	34.0382	123.541	31.6729	4.46971e-09	2.96201e-09	2.79047e-10	0.00150369	0.00109071	0.000214363	0.265182	0.202051	0.069106	2291.6	1773.49	1478.05	4.12729e-05	3.32613e-05	1.89888e-05	0.625139	0.148037	1.55934e-05	0.000636832	0.00421133	0.0109933	7420.9	0.0165997
288	168.71	790.656	210.005	4864.42	27.3959	43.0957	292.193	2.00558	0.14427	0.230968	0.533181	1.98719	45.0285	2.37589	36.581	1068.73	0.189334	3.80348e-10	10.6564	1.01145e-05	0.0044173	0.0106947	0.00950773	46.4113	38.2004	40.0003	1.81148e-09	9.1986e-10	1.6481e-10	0.0835693	0.0128471	0.01789	0.225004	0.177481	0.0612345	2321.22	1525.22	1259.27	2.18558e-05	3.05527e-05	1.65873e-05	0.769628	0.194714	1.20348e-05	0.000578729	0.00486181	0.0135309	6597.15	0.0247481
288	156.103	687.693	191.523	4418.95	26.9412	41.8085	277.455	1.98755	0.123094	0.190176	0.441862	1.71698	54.3631	2.63777	37.3651	1183.86	0.193979	5.504e-10	10.964	1.39581e-05	0.00391889	0.0097684	0.00802786	48.5417	48.2168	39.5507	1.14179e-09	1.12948e-09	1.9632e-10	0.159051	0.0184141	0.0406381	0.232211	0.205379	0.0623963	2220.49	1679.92	1527.79	2.28018e-05	2.66881e-05	1.38507e-05	0.176969	0.0849032	2.0925e-05	0.000609831	0.00488277	0.0135632	5735.39	0.0316348
288	175.649	765.711	201.637	4387.05	26.0497	40.3777	259.052	1.98286	0.124724	0.195232	0.488112	1.81674	40.9703	2.62808	37.9268	1324	0.238463	2.09561e-09	12.5475	1.69078e-05	0.00451745	0.00787577	0.007376	52.9376	29.2751	37.5826	6.59536e-09	2.73477e-09	8.35392e-10	0.200437	0.0328072	0.0434231	0.210206	0.18261	0.0658171	2710.47	2019.64	1398.85	2.76168e-05	3.46986e-05	1.30198e-05	0.214028	0.101181	1.91805e-05	0.000610901	0.00413102	0.0128908	6231.42	0.0463582
297	103.129	2455.36	390.812	674.22	6.328	7.91528	97.1708	2.54499	0.00835405	0.0141777	0.0345857	0.119905	2.27798	0.223834	1.85539	24.3311	0.010723	4.12928e-11	0.432928	4.6068e-07	0.000567189	0.000633349	0.000210279	3.52622	2.37471	1.54548	1.02328e-10	3.94741e-11	5.24969e-11	0.00899273	0.00106902	0.00145512	0.170951	0.0041127	1.75267e-05	213.289	95.9289	2.50539	1.14888e-06	1.3047e-06	5.92088e-08	0.00346905	0.00182323	0.0107142	0.0200135	0.0728477	41.2185	874.515	0.0658288
297	92.991	4550.64	639.746	523.953	5.92745	5.95189	84.3193	2.88928	0.007718	0.0127606	0.0302773	0.160386	3.73719	0.149307	2.84002	15.6053	0.00516881	2.07907e-10	0.268226	1.69005e-07	0.000758108	0.000518282	0.000120165	7.16321	4.17847	1.58208	8.26994e-10	1.70932e-10	1.23301e-10	0.00453788	1.99482e-05	0.000632216	0.0181513	0.00406862	7.03947e-05	110.538	70.9035	2.25495	4.79617e-07	4.5055e-07	6.3562e-09	0.00504966	0.00507766	0.0143202	0.0265402	0.0577178	39.3876	860.707	0.103911
297	97.7073	3631.51	584.837	555.204	5.52191	7.73439	78.3183	2.54092	0.00852337	0.0147858	0.0306458	0.119715	3.73026	0.154909	2.7846	20.5268	0.00976907	1.13773e-10	0.28526	1.5379e-07	0.00070317	0.000587945	0.000142183	4.7191	5.15402	2.21118	2.40162e-10	5.41898e-11	1.25806e-10	0.00549279	0.00293268	0.00236192	0.0197786	0.00548635	5.54082e-05	104.463	67.1484	2.58303	4.74905e-07	3.89651e-07	4.92525e-09	0.00540094	0.00472565	0.0114746	0.0208171	0.0463324	33.9345	933.237	0.0854332
297	77.8517	2403.51	370.055	567.65	8.05674	14.1879	80.8505	3.48834	0.00749636	0.0138347	0.0309008	0.119374	3.24905	0.142986	2.58517	18.5886	0.00311361	1.93051e-10	0.256537	1.14507e-07	0.000559074	0.000502595	0.000137118	4.34209	3.09003	1.6923	5.09794e-10	5.45539e-11	2.79239e-10	0.000718542	2.77892e-06	7.44194e-05	0.0165844	0.00271705	9.33441e-06	85.9096	61.7979	3.34567	2.94785e-07	2.77883e-07	1.09561e-08	0.00263605	0.00215861	0.00976218	0.0180006	0.0491609	30.2066	927.899	0.0679378
297	87.9865	3131.79	510.275	598.056	7.64445	12.421	91.6655	3.55571	0.00692228	0.012067	0.0271155	0.134913	3.26848	0.156194	2.69905	17.9307	0.00286883	8.83824e-11	0.32564	8.59307e-08	0.000569119	0.000479464	0.000116557	4.90424	3.97374	1.47216	1.91212e-10	7.26336e-11	5.11591e-11	0.000407541	6.98381e-07	6.8052e-06	0.0132617	0.00396269	1.564e-05	114.589	56.9781	2.31985	3.08782e-07	1.94772e-07	5.74876e-09	0.0130625	0.00239071	0.0109671	0.0184575	0.0475936	33.9054	886.479	0.0919932
300	188.223	665.693	174.909	3794.96	17.6439	22.3472	81.2667	1.34674	0.0604372	0.0867581	0.258744	0.833503	44.1167	2.28263	24.0161	996.348	0.152005	7.29307e-09	4.17967	6.12741e-06	0.00344494	0.00139933	0.000793864	62.372	61.2999	21.9989	1.24861e-08	7.57774e-09	1.21146e-09	0.00941805	0.00308781	0.000181148	0.0268599	0.114437	0.00776668	1316.28	2098.16	293.954	7.10251e-06	1.01162e-05	3.08817e-06	0.0807277	2.68402	6.65041e-05	0.00131153	0.00551035	0.0126666	3891.34	0.00986286
300	198.271	692.094	182.872	3712.4	15.9892	20.4344	74.3503	1.38703	0.0921612	0.129903	0.235646	0.726224	44.2578	1.81325	24.241	1117.39	0.0629585	3.12404e-09	3.21436	2.98225e-06	0.00749192	0.00345256	0.00077979	63.3722	70.6454	21.9913	8.80627e-09	6.8406e-09	4.33188e-10	0.00106151	0.000144989	2.33116e-05	0.048927	0.0543383	0.00604179	1634.31	1379.83	273.847	4.55597e-06	5.90744e-06	2.20019e-06	0.0342625	0.206507	5.82298e-05	0.00159238	0.00791791	0.0162911	3861.94	0.0119366
300	191.095	762.153	191.801	4227.44	21.0372	30.8009	118.57	1.66968	0.0758841	0.119902	0.30141	0.976873	62.5054	2.20481	26.2241	1056.98	0.16686	2.9713e-08	3.79734	4.52109e-06	0.00450612	0.00198405	0.00131652	81.2896	99.4636	34.9063	7.94907e-08	3.82265e-08	1.26948e-08	0.0106838	0.00127348	0.00017593	0.0318348	0.0763267	0.015001	1676.82	2282.68	313.976	7.06552e-06	8.82531e-06	2.64438e-06	0.083211	0.412872	0.000114539	0.00188761	0.00574115	0.0119789	3743.5	0.0115469
300	231.228	771.393	206.028	3987.95	15.9109	20.11	76.2884	1.44684	0.102494	0.147649	0.314094	0.810508	33.7373	2.01903	26.1995	1308.54	0.0673701	3.09656e-09	3.91737	3.4061e-06	0.00715222	0.00401942	0.00042371	55.3527	72.9754	12.8244	5.9599e-09	4.7059e-09	2.47552e-10	0.00125461	0.000123345	3.6254e-05	0.0266548	0.227735	0.0049229	1849.66	2836.34	249.52	3.89779e-06	7.0103e-06	2.06675e-06	0.0935083	2.50302	6.94205e-05	0.00173378	0.00713653	0.0227898	4490.93	0.0164329
300	238.062	737.405	211.182	3928.24	15.5688	19.4801	83.6988	1.6226	0.0839005	0.124056	0.238285	0.752861	41.9839	2.12749	24.868	1310.81	0.144119	4.01163e-09	7.09579	1.10535e-05	0.00370693	0.00248024	0.000275639	64.5545	71.4741	14.7128	1.13486e-08	5.44464e-09	4.77777e-10	0.00820115	0.0013164	0.00012223	0.0275285	0.112457	0.00528117	2068.64	2904.45	259.422	1.26332e-05	2.76494e-05	4.62657e-06	0.815014	2.61406	8.67907e-05	0.00168275	0.00635544	0.0128192	4007.96	0.0206187
304	78.1711	268.638	90.8979	1300.46	18.561	30.8177	79.1071	2.22118	0.0305486	0.0613554	0.295638	0.757536	33.7244	1.28364	7.47015	562.162	0.0816835	3.52692e-09	6.51753	1.39021e-05	0.00300342	0.00191858	0.00211475	66.1779	41.852	36.8088	1.55028e-08	5.69765e-09	1.35073e-09	0.000917894	0.000399415	0.000329809	0.0593761	0.139628	0.00420559	484.893	1061.48	264.436	2.61733e-05	2.3691e-05	1.04357e-05	0.359881	0.6701	0.000587268	0.00187793	0.00716522	0.0276847	3458.47	0.00910191
304	69.9454	227.899	76.1494	1305.89	21.7875	36.0226	95.4233	2.14404	0.0391867	0.0770685	0.265777	0.685432	40.161	1.51389	7.2077	608.52	0.200143	3.85608e-09	10.2355	1.5623e-05	0.00280946	0.00243668	0.00248662	75.0733	48.2759	32.3294	1.57614e-08	6.91752e-09	1.36737e-09	0.00832481	0.00192384	0.000523549	0.0616302	0.214992	0.00409315	471.24	1209.9	284.694	2.09458e-05	3.10657e-05	6.60767e-06	0.314032	0.656199	0.00062181	0.00213745	0.00824481	0.0334065	3406.48	0.0094551
304	78.9686	271.924	88.9309	1397.73	20.0901	32.0768	93.6453	2.13553	0.0325772	0.0663609	0.271452	0.642156	39.7439	1.34806	7.87247	532.012	0.206866	1.50473e-08	8.45792	1.85478e-05	0.00252413	0.0022266	0.00220311	76.112	50.8943	32.6141	5.74338e-08	2.72909e-08	5.81133e-09	0.0127049	0.00364814	0.000148231	0.0507033	0.148914	0.00386174	430.161	1133.77	248.211	2.94878e-05	3.15222e-05	1.04651e-05	0.555883	1.30532	0.000577598	0.00189875	0.00616723	0.0237185	3493.9	0.00693162
304	93.507	345.889	97.7263	1564.1	20.2699	32.1084	101.332	2.11725	0.0237765	0.0550634	0.246847	0.581031	38.2993	1.38166	8.05429	584.034	0.196803	1.29446e-08	10.0133	1.8014e-05	0.00210231	0.00184143	0.00184014	71.463	36.4831	33.7415	4.73623e-08	1.86792e-08	3.42622e-09	0.0340182	0.00335578	0.00188069	0.043424	0.186653	0.00307784	446.601	1287.67	292.428	2.53042e-05	2.49234e-05	7.33904e-06	0.494662	0.617513	0.000540082	0.00170179	0.00478147	0.0185097	3572.88	0.0103183
304	82.5783	277.816	82.8893	1531.03	21.8489	33.7215	93.8922	1.9193	0.0266496	0.0570744	0.194234	0.499636	40.5095	1.44907	7.33949	663.439	0.295633	5.62492e-09	9.98485	1.85663e-05	0.00217442	0.00181683	0.00222541	73.7658	40.3605	31.8247	1.46669e-08	6.66737e-09	1.54244e-09	0.0237115	0.00625606	0.000284822	0.0537116	0.227561	0.00343636	557.385	1373.85	280.405	2.51913e-05	2.63034e-05	7.63478e-06	0.378898	0.436421	0.000525107	0.00174637	0.00592798	0.0246123	3326.48	0.0107516
309	183.249	623.95	173.069	1764.5	9.26618	12.4958	37.4491	1.56772	0.0646718	0.103277	0.405558	1.77231	16.7138	0.258573	4.28711	386.819	0.224051	3.6727e-09	7.20181	3.89309e-06	0.00234701	0.00568119	0.000492491	21.1363	16.1043	10.7665	8.16149e-09	6.20504e-09	4.53506e-10	0.040878	0.0344412	0.00146419	0.0195754	0.0253182	0.000614269	983.031	1592.42	37.9843	8.75892e-06	8.26575e-06	1.40786e-06	0.471713	5.61648	0.00118686	0.0157107	0.0385382	0.0923646	4763.71	0.0122315
309	231.462	714.663	194.962	2067.08	8.33516	10.9617	36.6066	1.43141	0.0600388	0.0995907	0.353351	1.60636	19.7591	0.242089	4.52458	416.908	0.300949	1.18333e-09	7.91411	4.03366e-06	0.00213223	0.00580895	0.000435109	21.5885	22.8169	10.1859	3.28533e-09	2.43469e-09	2.31964e-10	0.0425439	0.240876	0.00118455	0.0172876	0.0263743	0.000409199	1012.57	1783.19	34.6487	7.73678e-06	7.78436e-06	2.27771e-06	0.257846	3.38895	0.00114524	0.0157004	0.0416768	0.117968	4704.72	0.00911159
309	203.98	702.059	183.651	2034.95	9.78473	12.0877	59.0707	1.58523	0.0708285	0.115082	0.371831	1.64458	22.7402	0.324257	5.06206	469.677	0.328208	2.14664e-09	9.58946	6.37844e-06	0.00240818	0.00657195	0.000371684	23.4841	24.8574	9.23998	9.47294e-09	2.78273e-09	2.16896e-10	0.0553303	0.0799946	0.00128903	0.0181754	0.050258	0.000461304	1015.92	2268.57	44.142	1.63539e-05	1.60654e-05	2.47376e-06	0.283569	1.80781	0.00150528	0.0167915	0.0384451	0.0892946	4817.57	0.0109276
309	197.781	594.049	164.148	1688.08	8.11175	10.5949	33.1963	1.49297	0.0618688	0.107452	0.38967	1.90526	21.8695	0.235724	5.2935	403.096	0.226919	6.98626e-10	7.43396	4.35868e-06	0.00154099	0.00587693	0.000509924	25.9955	23.7821	12.1912	2.26256e-09	1.69525e-09	3.89151e-10	0.0380542	0.021155	0.00070769	0.0186099	0.0261522	0.000252421	1045.56	1960.04	44.7546	9.45138e-06	1.15282e-05	1.70881e-06	0.208451	2.47686	0.000938839	0.0145198	0.0427654	0.076467	4780.36	0.00646549
309	204.84	603.158	163.187	1563.79	7.47525	10.4119	33.8669	1.49441	0.0622916	0.112158	0.307726	1.90159	23.414	0.205825	5.13229	430.601	0.189676	4.96636e-10	9.12426	7.56235e-06	0.00134812	0.00637377	0.000543673	21.0344	27.7981	9.4345	1.18345e-09	1.04358e-09	2.05179e-10	0.00372905	0.0320521	0.000588892	0.0114865	0.0359614	0.000169051	1160.34	2371.99	43.7165	1.43057e-05	2.44202e-05	1.72786e-06	0.28656	1.80156	0.000418563	0.0118093	0.048363	0.0824786	4787.85	0.00563698
316	174.811	1444.92	199.043	717.193	5.65136	9.48351	39.1985	2.11476	0.006754	0.0188115	0.0464712	0.340835	2.79883	0.131624	1.01755	72.2114	0.00459748	7.47615e-11	0.252542	1.61476e-07	0.000546881	0.00142743	0.000304073	3.56896	4.28725	2.82713	2.09333e-10	2.03651e-10	7.19572e-11	0.00172661	0.000312312	0.000281941	0.0105913	0.0114387	0.00248437	53.9465	124.733	32.4013	2.29973e-07	2.87701e-07	1.13317e-07	0.00183348	0.00955146	0.0020284	0.00279205	0.00454348	8.80934	2202.47	0.00518237
316	161.497	1307.21	204.924	657.286	5.39296	9.03684	37.7182	2.18817	0.00564083	0.0145512	0.0332137	0.219823	3.12006	0.107913	0.943391	51.6892	0.00385529	4.65279e-10	0.070472	7.91617e-08	0.000426856	0.000803747	0.000324402	3.84154	5.51377	3.27891	1.1025e-09	4.86147e-10	3.42825e-10	2.84695e-05	8.92343e-05	2.33814e-05	0.00851148	0.00846079	0.00239841	46.6599	87.9803	32.209	8.11182e-08	9.19815e-08	7.63367e-08	0.000198715	0.000942893	0.00140403	0.00215582	0.00363777	5.08052	2770.53	0.0053951
316	191.479	1695.95	233.692	688.107	5.00677	8.19632	38.0249	2.07083	0.0059187	0.0168465	0.0405008	0.285587	3.97931	0.117607	0.878798	61.4088	0.00527427	1.09265e-09	0.178715	1.83586e-07	0.000597481	0.000894045	0.000330799	4.64258	5.3382	4.84393	2.7263e-09	1.02692e-09	4.21725e-10	4.00388e-05	0.000156415	5.32447e-05	0.00981407	0.00842653	0.00323821	42.2799	89.7669	40.5349	1.81946e-07	2.40957e-07	1.4474e-07	0.000865503	0.00196013	0.00165723	0.00255472	0.00422905	5.08187	2200.43	0.00405904
316	159.73	1446.15	200.185	570.299	5.14282	8.46724	34.4706	2.20737	0.00650758	0.0182395	0.0447184	0.259468	3.45912	0.123128	1.02032	59.4949	0.00438572	2.23823e-10	0.17577	1.76141e-07	0.000592226	0.000929839	0.000388132	4.28862	6.07195	3.37433	5.79299e-10	3.41175e-10	1.88772e-10	7.69299e-05	0.000361558	5.94425e-05	0.00946958	0.0094919	0.00259304	44.8774	110.044	35.9004	2.3294e-07	3.04351e-07	1.57071e-07	0.00184573	0.0286363	0.00193595	0.00283288	0.00488917	4.98699	2662.64	0.00817269
316	214.153	1914.63	284.644	766.499	4.73404	8.18779	32.9977	2.25355	0.00846575	0.0212473	0.0535143	0.312716	3.38782	0.144115	1.15849	95.1273	0.00459688	7.13749e-10	0.160434	1.10369e-07	0.00110082	0.00120712	0.000484269	4.3326	5.17853	3.37876	1.09276e-08	2.49274e-09	1.67768e-09	7.66355e-05	0.000467609	0.000103617	0.010381	0.0101649	0.00316051	60.2814	139.72	46.9602	1.66411e-07	1.73185e-07	4.82164e-08	0.00127203	0.000951586	0.00225977	0.00338628	0.00653367	5.93947	3246.57	0.0101661
317	375.7	4027.18	831.636	2596.86	6.80896	11.3147	32.9351	2.31004	0.00917406	0.0161786	0.0292182	0.0554978	45.2518	0.880952	12.1694	205.843	0.030476	7.34731e-10	4.90631	7.92773e-06	0.000691028	0.00102738	9.15022e-05	66.6631	60.1012	52.6929	1.6886e-09	6.15435e-10	1.69126e-10	4.92042e-05	7.51665e-05	2.76875e-06	0.0194911	0.0555576	0.00361421	277.334	1494.4	107.192	1.55852e-05	1.29143e-05	5.8945e-06	0.182475	0.521577	5.24455e-05	9.93241e-05	0.00021516	0.000607727	5486.65	0.00500265
317	394.962	3772.43	809.271	2733.88	6.81603	11.2443	27.1375	2.40241	0.00779474	0.0134412	0.0232332	0.0453208	33.6607	0.750746	10.2339	172.254	0.056265	2.17678e-10	2.75117	3.89375e-06	0.000983042	0.000636399	0.000104117	52.0501	47.6504	36.3818	7.54216e-10	4.88711e-10	1.98642e-11	0.000273641	4.66674e-05	5.0744e-05	0.0180641	0.0198623	0.00247821	224.736	726.581	85.7045	6.36716e-06	6.25988e-06	2.11914e-06	0.0726174	0.306995	7.03792e-05	0.000142435	0.000332565	0.000869187	5341.65	0.0132659
317	378.109	4376.71	1054.37	2794.83	7.22292	15.1886	35.9053	3.68464	0.0033367	0.00711711	0.0137828	0.0327203	28.7488	1.09635	11.0833	236.679	0.0107774	3.9341e-10	30.5591	3.27282e-05	0.00026619	0.000344778	9.30271e-05	56.6819	29.853	42.4712	1.23524e-09	4.06011e-10	3.79468e-11	0.000134555	4.2623e-05	5.73159e-06	0.0173819	0.0930677	0.00232895	241.271	2860.03	138.598	5.47351e-05	3.67785e-05	2.04281e-05	1.47956	2.76406	0.000120136	0.000247942	0.000581479	0.00165671	5641.39	0.0113841
317	1222.77	12423.5	2911.13	10784.8	8.59934	18.4419	55.68	3.54706	0.0059068	0.0101201	0.0179308	0.0574323	112.819	0.383657	3.13301	240.664	13.2652	1.06562e-07	15.9588	1.70961e-05	0.000449451	0.000566049	0.000167344	229.273	1296.14	536.035	8.11049e-08	1.88664e-07	2.21619e-08	6.39889	44.2953	15.0612	0.0190132	0.0313406	0.0028672	362.355	1339.71	449.325	2.79807e-05	2.31616e-05	7.86889e-06	2.41951	10.3793	9.93439e-05	0.000214265	0.000511386	0.0152694	7568.02	0.0217099
317	315.682	3492.25	782.974	3077.22	9.54644	16.9388	44.3723	3.05272	0.00592465	0.0126523	0.025764	0.0563932	37.6125	0.980894	9.9666	192.662	0.0672397	3.50762e-10	6.46767	1.39037e-05	0.00041038	0.000622633	0.00018767	54.6104	45.5698	53.9514	7.87893e-10	3.56492e-10	8.06775e-11	0.000312998	7.39268e-05	3.6566e-05	0.0211628	0.0635356	0.00390817	240.418	1705.74	167.599	2.35897e-05	2.46918e-05	4.46366e-06	0.255055	1.96401	0.000137661	0.000235124	0.000404779	0.0011279	4733.16	0.010043
320	137.977	687.904	184.2	1024.98	9.50565	16.9646	85.4231	2.33131	0.0824857	0.127544	0.317183	0.994715	66.8183	0.404255	5.10729	124.264	0.464142	2.16703e-07	2.87154	1.14225e-06	0.00704444	0.00634976	0.00195488	325.318	140.893	12.0018	5.75852e-07	3.07741e-07	3.54502e-08	0.640395	0.0117387	0.00093112	0.029848	0.0112954	0.00766094	627.391	96.2122	88.562	3.44844e-06	1.88118e-06	5.27989e-07	11.2441	0.336857	0.000874518	0.0110934	0.0279538	0.0628105	3892.32	0.00224645
320	159.141	1040.16	274.665	1125.39	8.89844	15.5512	83.7201	2.57219	0.0805503	0.127253	0.319565	1.14679	32.6475	0.414753	5.24319	119.486	1.06553	1.98701e-07	2.07136	1.42225e-06	0.00716949	0.00301194	0.00174097	312.108	22.1415	11.9121	7.12167e-07	2.76719e-07	4.75018e-08	1.90253	0.0117463	0.00749303	0.0287823	0.00562165	0.00482812	683.771	110.207	83.3691	4.55597e-06	2.69661e-06	1.37459e-06	13.1594	0.257085	0.000826303	0.0094834	0.022581	0.050906	4590.95	0.00728945
320	144.446	829.95	214.928	1081.64	9.63809	17.1491	95.0112	2.62199	0.0917695	0.152591	0.345936	1.3305	23.3961	0.409513	4.89688	134.101	0.555433	1.23611e-08	1.63145	1.73755e-06	0.00879753	0.0031641	0.00175208	298.124	15.3128	9.92603	6.94358e-08	4.01649e-08	1.59922e-08	5.67067	0.0232469	0.0380958	0.0278419	0.0047797	0.00440063	715.036	131.243	88.9033	5.73902e-06	2.85053e-06	1.18468e-06	16.6574	0.596041	0.000793114	0.00925624	0.0227869	0.0438785	4631.35	0.00490693
320	148.14	795.95	220.86	1216.26	10.0874	18.0961	97.2085	2.58522	0.0903409	0.138687	0.347557	1.11333	38.7068	0.455957	5.13424	131.381	0.768528	1.57624e-07	2.83073	1.20034e-06	0.00940154	0.0042675	0.00174519	307.36	30.0902	11.0095	5.3527e-07	1.94046e-07	3.63462e-08	1.57819	0.0247742	0.0110278	0.029687	0.00735626	0.00643517	618.711	122.142	91.4441	4.45271e-06	2.2166e-06	8.89018e-07	13.8126	0.303496	0.000966011	0.00972503	0.0215465	0.0474913	4533.86	0.00665354
320	179.041	919.169	240.172	1218.49	8.93986	15.5141	90.6772	2.5853	0.0829213	0.153242	0.322525	1.48719	26.0324	0.450901	6.28957	142.769	0.699457	2.61019e-08	1.86296	3.26744e-06	0.00694236	0.00256596	0.00144276	269.704	19.1125	9.46665	1.44735e-07	7.95405e-08	1.86683e-08	3.16971	0.023294	0.0190642	0.0322147	0.0101069	0.00349077	809.274	100.731	86.3964	9.84532e-06	3.87748e-06	1.04355e-06	12.3969	0.105215	0.00099054	0.0130322	0.027226	0.0564596	4675.11	0.00573042
323	36.4994	362.04	86.4787	532.896	14.2257	18.5042	73.0032	1.91955	0.125654	0.222967	0.59076	1.25662	8.7072	0.473156	4.86564	152.318	0.067906	5.50506e-10	1.38534	3.70674e-06	0.0229025	0.00256628	0.00395648	21.1757	13.4938	24.0329	2.19861e-09	1.12498e-09	7.15756e-11	0.000347737	0.000358579	0.00177577	0.0777698	0.00920817	0.00577592	339.573	406.949	149.665	1.54778e-05	5.21379e-06	1.16289e-06	0.0990055	0.0825249	0.00118124	0.0115311	0.0248	0.0793008	2984.55	0.00713206
323	35.0766	291.213	77.7464	506.521	13.8407	20.6582	92.6951	2.36218	0.110197	0.209972	0.558315	1.44203	9.85561	0.324838	2.80242	110.18	0.0294833	3.33385e-10	0.757892	1.01024e-06	0.0129595	0.00286774	0.00612139	19.7625	13.1311	26.407	9.49776e-10	6.18624e-10	2.48665e-10	0.00019824	4.7167e-05	0.000443541	0.0252226	0.00368473	0.00753436	229.128	180.095	150.182	2.63821e-06	1.95709e-06	5.78369e-07	0.00991063	0.0123389	0.00120684	0.0112001	0.0229542	0.0991358	3256.1	0.00486549
323	55.187	585.415	144.298	1123.32	18.6381	30.2453	138.739	2.38841	0.139938	0.230732	0.580687	1.28671	9.16913	0.367045	3.21364	108.766	0.03138	8.6211e-10	0.625489	1.76951e-06	0.0113512	0.0029022	0.00641945	18.6276	11.3857	21.5658	2.47236e-09	1.09654e-09	5.739e-10	0.00476445	0.00028599	0.000287371	0.03598	0.00506592	0.00542099	236.642	223.483	135.296	4.57682e-06	3.87349e-06	5.11685e-07	0.0344968	0.0288306	0.000800586	0.0101307	0.025507	0.0791773	3271.45	0.0131399
323	36.2509	280.098	75.8061	450.033	11.2576	16.3198	75.5196	2.24074	0.0988685	0.188093	0.524739	1.3367	8.63105	0.377016	3.48711	127.09	0.0444044	2.2872e-09	1.06707	2.33627e-06	0.0187354	0.00213701	0.00333712	19.0255	13.9225	26.5354	1.36984e-08	4.8873e-09	8.35868e-10	0.000403433	0.000155797	0.00216309	0.0500912	0.00648434	0.00614087	275.147	251.442	157.802	7.71981e-06	3.73577e-06	9.14325e-07	0.0809508	0.0538973	0.00155109	0.0107435	0.0191	0.0849405	3261.48	0.00563651
323	29.1545	263.466	68.2758	354.897	10.9569	14.4856	58.4835	1.96815	0.117414	0.231307	0.526082	1.36728	9.11692	0.399233	3.48489	130.207	0.0464527	1.53565e-10	1.51012	4.15126e-06	0.0213877	0.00243886	0.00354573	19.4271	14.354	23.207	6.84789e-10	3.87548e-10	3.08263e-11	0.000241059	9.34364e-05	0.000726978	0.0520242	0.00782859	0.00543804	325.308	299.575	154.12	1.75588e-05	5.07878e-06	1.62966e-06	0.275825	0.140555	0.00113069	0.010847	0.0234258	0.0673528	3192.73	0.00670977
329	438.653	9505.3	1752.87	5560.62	13.0928	46.2428	224.888	6.19131	0.0373836	0.0584827	0.198016	0.378271	55.3758	0.166606	1.06991	226.992	0.108275	5.02332e-09	0.786088	9.85715e-07	0.00188785	0.00111106	0.00109168	84.1569	65.4728	149.151	6.5615e-09	6.38793e-09	2.27401e-09	0.000345928	0.000126161	0.000136425	0.0111892	0.00654944	0.00288136	346.31	148.668	401.326	1.44222e-06	1.26746e-06	3.95144e-07	0.0160413	0.0676514	0.00474803	0.0128863	0.0609024	1.16657	2818.04	0.014675
329	375.332	9779.71	1888.57	5389.54	14.3153	49.5361	249.636	6.83544	0.0387071	0.0794178	0.180092	0.30843	50.0332	0.141654	0.684837	182.255	0.0993981	1.22552e-08	0.389318	6.4907e-08	0.00233743	0.00124133	0.00195523	89.8938	48.9631	120.228	3.48213e-08	1.27802e-08	4.2696e-09	0.00120383	0.000268579	0.000795338	0.0100892	0.00421	0.00276968	311.228	126.405	331.354	2.63154e-07	2.16235e-07	5.25439e-08	0.0142538	0.0392377	0.0044765	0.0118407	0.0620168	2.03004	2935.44	0.0218913
329	381.265	8045.81	1494.72	5264.3	14.2904	48.5675	209.099	6.29208	0.0323988	0.0478068	0.175438	0.364251	50.2761	0.195931	1.16763	132.713	0.0886904	2.6276e-09	0.187117	3.68046e-08	0.00154095	0.00148853	0.00105572	89.6487	50.0058	142.755	6.29053e-09	3.07647e-09	2.09797e-09	0.0010264	6.20657e-05	0.000550207	0.0146273	0.00640904	0.00686663	261.366	121.869	277.022	7.99847e-08	6.90458e-08	6.39377e-08	0.0115448	0.00430778	0.00470943	0.0124634	0.0522929	0.966072	3347.85	0.00507931
329	380.439	9542.53	1855.61	5929.51	15.6122	54.0324	312.069	6.50461	0.0300514	0.0589307	0.186895	0.351285	64.0969	0.167227	0.902134	172.27	0.0919518	5.27969e-09	0.476755	7.46745e-08	0.0019065	0.0011312	0.00125911	87.7971	64.6031	163.514	8.31494e-09	4.63361e-09	4.62604e-09	0.000371314	0.000124071	0.000616476	0.0108693	0.00614721	0.00296635	326.594	144.272	386.959	2.27549e-07	1.48426e-07	9.5145e-08	0.00539563	0.0823581	0.00382615	0.0111384	0.066113	1.2404	3212.48	0.0274048
329	424.537	12441.4	2422.25	5336.9	13.0312	47.2326	238.534	7.60735	0.0275128	0.0424123	0.161468	0.353161	46.3015	0.136864	0.918636	163.721	0.0473999	2.38545e-09	0.490472	1.66818e-07	0.00160373	0.00107524	0.00109894	78.3807	52.894	144.306	4.71764e-09	3.06806e-09	1.44453e-09	0.000107971	3.9416e-05	0.000292067	0.00914637	0.00460625	0.00226219	265.456	129.254	339.473	6.17827e-07	4.61404e-07	1.01293e-07	0.0147087	0.154812	0.00479445	0.0137649	0.0790136	1.29072	3630.18	0.00709277
333	371.765	2761.16	585.092	1795.88	5.79444	47.7001	186.525	9.09116	0.146765	0.229108	0.432355	1.12082	19.5375	1.67771	13.188	63.916	0.208821	8.62255e-09	0.69724	4.54621e-07	0.0236798	0.0171111	0.00181277	41.832	17.977	45.626	2.61098e-08	2.03948e-08	6.77207e-10	0.0115966	0.0016154	0.0362147	0.0247614	0.128142	0.0372006	159.18	276.518	10.6807	5.04461e-07	8.96914e-07	1.63717e-07	0.0997939	0.0246443	0.0312743	0.0445636	0.113862	35.6445	1273.6	0.0465886
333	365.498	2658.7	570.124	1706.8	5.53759	38.1089	194.864	9.01568	0.132048	0.20665	0.39983	1.03786	17.2881	1.52635	11.5604	56.1847	0.0729706	2.2248e-08	0.483817	3.1615e-07	0.0200939	0.0167811	0.00178502	41.3125	17.2521	49.696	5.85777e-08	4.83193e-08	6.57567e-10	0.000144067	8.34754e-05	0.000574971	0.0203751	0.113903	0.0317857	137.189	236.267	10.1977	3.68123e-07	5.66433e-07	8.07024e-08	0.0685453	0.015807	0.0311351	0.0452024	0.115673	36.5073	1251.66	0.0794568
333	404.602	2802.86	627.901	1789.69	5.39727	39.7134	178.721	9.49703	0.135158	0.217655	0.479873	1.14482	16.8607	1.57087	12.4411	56.2877	0.127713	8.66275e-08	0.518044	2.8754e-07	0.0240147	0.0179655	0.0020679	39.1881	16.8624	47.2021	2.06861e-07	1.13348e-07	8.27947e-09	0.0132056	0.00232644	0.0355255	0.0213721	0.125624	0.0339248	126.402	220.883	10.8471	3.14141e-07	5.37527e-07	7.89439e-08	0.0801984	0.0341684	0.0297667	0.0439933	0.114505	40.4783	1311.94	0.0940155
333	395.576	2713.22	615.96	1734.66	5.45723	38.4808	182.3	9.25506	0.134177	0.211834	0.465566	1.04837	17.2608	1.51195	14.4914	66.9763	0.224277	7.67547e-08	0.926542	2.64561e-07	0.0218875	0.0157934	0.00205233	42.2719	21.4007	36.3707	3.07847e-07	1.50912e-07	1.39651e-08	0.0832984	0.0107437	0.0440372	0.0222371	0.114647	0.0331653	168.518	284.224	8.97816	4.76871e-07	3.75091e-07	1.1909e-07	0.0923041	0.0960266	0.0267101	0.0384835	0.103828	39.9803	1344.45	0.0733521
333	350.507	2486.9	539.621	1801.04	6.38368	49.639	215.255	8.96397	0.162326	0.252531	0.476248	1.11547	20.7126	1.688	12.4242	62.146	0.105169	7.03309e-08	0.651376	4.3734e-07	0.0279324	0.0197015	0.00219462	42.528	19.6244	48.9517	3.2839e-07	8.96965e-08	4.88631e-09	0.00293793	0.000748473	0.026661	0.0227451	0.126023	0.0326485	149.53	257.641	10.5686	5.16077e-07	1.08911e-06	1.18746e-07	0.0527942	0.020164	0.0285187	0.0414838	0.157319	41.4534	1219.92	0.105554
337	39.6722	393.907	115.546	124.913	3.60369	20.7908	27.3134	11.8482	0.0839318	0.146232	0.2693	0.517978	2.64984	0.691053	5.58278	24.8194	0.00274569	1.8193e-10	0.169737	4.36574e-08	0.0074177	0.00234076	0.000415078	10.5935	3.92086	1.25566	3.95813e-10	2.61168e-10	4.96943e-11	0.000681774	4.81535e-06	2.30035e-05	0.0745796	0.0402085	0.00123717	67.2669	92.6441	9.15612	3.95413e-08	1.86364e-07	4.74899e-09	0.00704403	0.0038639	0.0498439	0.0609072	0.0647998	41.5464	667.534	0.240439
337	77.3164	561.747	157.497	191.897	2.72429	22.4549	36.1948	12.2798	0.0776657	0.113843	0.214893	0.408556	3.24815	0.587702	3.87493	28.9036	0.00441545	3.23166e-10	0.114062	6.45497e-08	0.00647449	0.00222458	0.000449958	8.59513	4.957	2.29038	8.64253e-10	4.09194e-10	1.05621e-11	0.000236079	4.15327e-06	1.73193e-05	0.0520716	0.024476	0.00136749	71.1431	78.4027	9.7163	1.64126e-07	2.98129e-07	1.08752e-08	0.0121622	0.00425126	0.0446475	0.057044	0.0647307	27.8162	842.535	0.214097
337	94.0467	1066.36	308.397	135.546	1.55291	17.8518	21.9658	17.1463	0.0687598	0.117296	0.253919	0.506141	3.05352	0.652883	3.83878	28.2303	0.00500693	2.60502e-10	0.155562	9.1876e-08	0.00638244	0.00183162	0.000403758	8.78851	4.52756	1.09449	1.29562e-09	3.1758e-10	2.20218e-11	2.57053e-05	2.25246e-05	9.64677e-07	0.0656087	0.0249619	0.00130611	70.5383	92.5253	8.72249	1.60086e-07	2.86416e-07	1.55448e-08	0.00660549	0.0101648	0.0426809	0.053908	0.0613559	27.6195	818.022	0.207075
337	62.5643	697.207	175.556	113.206	2.09101	18.232	22.2842	14.3167	0.0741002	0.144201	0.340147	0.590637	2.53079	0.751376	4.66182	21.2103	0.00426207	1.31945e-10	0.153895	6.64149e-08	0.0070192	0.00299481	0.000434608	10.9049	3.75254	1.1914	3.88691e-10	2.68763e-10	1.92612e-11	0.000417395	3.17709e-05	3.28153e-06	0.0554731	0.0290093	0.00126728	67.9162	88.6547	9.04541	1.54954e-07	1.52092e-07	3.01983e-08	0.00950927	0.00336797	0.0400315	0.0473383	0.0514079	30.3309	729.289	0.21007
337	60.3522	554.691	144.804	131.309	2.36909	18.8266	25.7643	13.7993	0.0763733	0.126278	0.295626	0.524066	2.83571	0.606387	5.00603	23.4979	0.00417303	1.3561e-10	0.123932	4.80968e-08	0.00622134	0.00422888	0.000475556	11.652	4.65722	1.23141	4.00869e-10	3.27336e-10	6.6061e-12	0.000138437	3.62034e-05	7.29439e-06	0.0603456	0.0276805	0.000914274	63.7026	88.1635	9.21077	8.43051e-08	1.19134e-07	2.18942e-08	0.0043926	0.00230431	0.0405169	0.0475153	0.0542277	39.7114	720.527	0.242965
338	98.8985	296.856	82.6143	1224.62	12.277	16.8874	93.9855	1.58957	0.0246568	0.0635373	0.380565	0.78874	28.3075	0.119107	2.51592	71.6831	0.135207	2.07784e-08	0.229719	6.21283e-07	0.000835679	0.00457501	0.000297023	71.3994	81.6197	15.3898	8.4931e-08	5.86431e-08	3.73115e-09	0.00312811	0.0269919	0.00305438	0.00312746	0.0110238	0.000453743	125.233	199.459	27.3939	1.06787e-06	1.20452e-06	3.61397e-07	0.0129742	0.0389055	0.00544887	0.0127452	0.0287283	0.277771	5158.41	0.00885925
338	89.5906	318.996	88.0608	1595.58	17.7475	24.5479	130.239	1.6611	0.049244	0.0865986	0.464919	0.967185	28.6652	0.210158	3.50184	79.8288	0.177329	4.62751e-09	0.424354	1.18448e-07	0.00180005	0.0065828	0.000358465	53.213	95.531	16.4918	1.66178e-08	1.12629e-08	1.11332e-09	0.0334361	0.299638	0.0127299	0.0055149	0.0219172	0.00282763	137.77	246.337	34.5172	3.45378e-07	3.57104e-07	1.51731e-07	0.0156913	0.170593	0.0096275	0.0157864	0.0438982	0.420681	3483.09	0.00787314
338	85.3194	314.118	85.088	1437.74	16.9679	23.5917	115.676	1.72951	0.0595613	0.0821122	0.467501	1.12154	23.8454	0.188497	3.29528	82.1444	0.286502	1.6797e-09	0.28687	7.65168e-07	0.00211715	0.00747702	0.00048182	41.2019	77.1324	17.5236	4.84731e-09	2.72316e-09	1.1243e-09	0.0387244	0.540665	0.0243663	0.00503664	0.0171346	0.00247237	133.208	192.97	39.2906	1.58201e-06	1.19795e-06	7.56406e-07	0.0321522	0.0639725	0.00853281	0.021289	0.056274	0.506033	4223.72	0.0066179
338	87.5331	278.044	77.0144	1337.07	15.3238	21.1982	120.451	1.59347	0.0349419	0.0670846	0.461305	0.953091	28.204	0.123578	3.11758	70.1792	0.209086	2.08637e-09	0.507264	1.01046e-07	0.000987423	0.00435602	0.000583108	52.5963	81.3782	18.9623	1.10664e-08	5.63653e-09	7.5562e-10	0.0310371	0.400098	0.0134576	0.00323565	0.00906172	0.00305004	144.659	167.427	28.9952	2.55143e-07	2.07991e-07	1.15522e-07	0.0213412	0.123287	0.00695628	0.0191192	0.0439608	0.301535	4332.08	0.00713169
338	98.4345	353.316	95.617	1474.5	15.2745	20.7035	112.146	1.67808	0.0474082	0.0683281	0.407663	0.987535	27.3572	0.140846	2.60232	82.5101	0.456504	1.27983e-09	0.262716	4.74024e-07	0.00125637	0.00468625	0.00039934	39.8081	90.0263	14.2931	4.53849e-09	4.20898e-09	4.27339e-10	0.0514758	1.67053	0.0192311	0.00438242	0.00948199	0.000960005	114.113	183.056	35.2764	7.18474e-07	7.73961e-07	3.55668e-07	0.0146754	0.0624942	0.0052867	0.0186197	0.0441699	0.236937	4084.48	0.00790429
340	172.5	1417	325.731	1123.17	6.07234	12.7859	90.1038	2.76825	0.0240106	0.0497528	0.138042	0.512449	27.378	0.589804	4.50762	130.125	0.196174	9.95373e-09	5.30184	1.35083e-06	0.00228415	0.00119938	0.00165237	20.2949	22.0048	30.4264	2.19766e-08	1.33579e-08	8.70552e-09	0.0420375	0.0412401	0.0122269	0.0341252	0.0179029	0.00740054	174.67	1355.53	56.0249	3.37004e-06	3.56053e-06	6.20308e-07	0.0766883	0.0688469	0.00129002	0.00247028	0.004018	0.0325364	3325.81	0.0216478
340	165.257	1405.05	325.796	1344.33	7.81406	17.3506	115.37	2.84024	0.0254855	0.0654595	0.145985	0.630001	60.1207	0.667328	4.66317	140.637	0.14604	1.25403e-08	5.82566	1.68328e-06	0.00308903	0.0017395	0.00158004	26.1203	242.706	30.7375	3.14308e-08	2.07171e-08	6.42056e-09	0.0020972	0.00139113	0.00205496	0.0417546	0.0166283	0.00678231	240.75	1581.63	31.0257	3.82086e-06	4.17754e-06	8.68388e-07	0.0618599	0.0516579	0.00137406	0.00241399	0.00434953	0.0382961	2049.64	0.0250528
340	177.81	1442.77	334.334	1004.88	5.5359	11.4109	100.838	2.61512	0.0273932	0.0453414	0.0873812	0.375884	23.9795	0.691124	5.8226	164.731	0.150082	6.39975e-09	5.4682	1.32904e-06	0.00203841	0.00156543	0.00185898	14.6309	27.2288	41.2887	9.59715e-09	1.22268e-08	2.16486e-09	0.0622762	0.192572	0.0373557	0.0342558	0.021734	0.00898651	199.136	1521.81	66.2138	3.42447e-06	3.2209e-06	5.29527e-07	0.0496707	0.063219	0.0010266	0.00308645	0.00553424	0.0126181	3188.78	0.0163974
340	155.11	1384.63	310.139	945.432	5.75523	12.346	93.4794	2.48727	0.0234215	0.0463085	0.145841	0.489243	24.9174	0.605819	5.20468	149.182	0.225414	8.50541e-09	5.4807	1.60635e-06	0.00166949	0.000998812	0.00173225	23.1734	21.6269	42.3628	1.21532e-08	1.01122e-08	4.71682e-09	0.0462709	0.0539335	0.0179646	0.0275275	0.0197856	0.00745227	197.232	1537.16	56.5012	4.43363e-06	4.54671e-06	6.46416e-07	0.0523301	0.0733277	0.00131145	0.00241681	0.00373872	0.0213179	3136.49	0.0167116
340	160.311	1215.51	245.392	845.079	5.67433	11.1049	81.8582	2.42378	0.0235929	0.0498672	0.134746	0.575635	30.4221	0.608176	4.58387	147.788	0.151844	5.06715e-09	6.47004	1.47123e-06	0.00202425	0.00111976	0.00166231	25.567	22.4106	34.508	9.25513e-09	6.74766e-09	3.07037e-09	0.048952	0.0473375	0.0153528	0.0302963	0.0303158	0.00764743	219.05	1600.78	44.1891	3.77215e-06	4.57854e-06	9.67823e-07	0.0894204	0.0768711	0.00123134	0.00234281	0.00373371	0.0270243	3134.68	0.00780456
386	148.929	942.567	206.5	1241.34	9.00858	15.4802	93.8279	2.25035	0.0258999	0.0486178	0.194956	0.416196	8.44356	0.221939	1.5495	37.4086	0.0716011	2.91424e-10	4.25139	2.63089e-06	0.00394818	0.00306817	0.00202866	7.94024	13.5308	3.97087	1.18381e-09	7.03308e-10	1.92775e-10	0.000906709	0.00570824	0.000477736	0.0186217	0.0402277	0.00527786	45.7824	316.016	7.88444	4.6425e-06	6.5339e-06	1.46752e-06	0.0347244	0.0489281	0.00475925	0.0118274	0.0195311	0.254172	4087.16	0.0176194
386	130.399	850.582	210.409	1561.91	11.1075	17.7119	101.619	2.13706	0.0256535	0.0489013	0.194164	0.386866	5.12636	0.210823	1.18368	30.0077	0.0647253	1.66428e-10	4.98186	2.11496e-06	0.00317045	0.00298287	0.00255147	6.21795	5.39668	4.71649	4.77107e-10	2.721e-10	1.38319e-10	0.00250832	0.000185257	0.00179967	0.0157448	0.0377219	0.00509223	39.5644	256.708	5.82093	4.18709e-06	6.6217e-06	1.36809e-06	0.0288966	0.0532225	0.00363964	0.00687841	0.0102905	0.175389	3811.14	0.0145489
386	157.547	987.284	234.581	1469.17	9.28441	14.9658	85.5817	2.15342	0.0270725	0.0453783	0.204336	0.44925	5.7168	0.207438	1.58101	35.4199	0.112964	2.38545e-10	3.20044	1.88948e-06	0.00428693	0.00317873	0.00175524	6.52961	8.27607	3.35432	9.40703e-10	4.23771e-10	1.45749e-10	0.00345712	0.00446532	0.00245435	0.019652	0.0408312	0.00564682	42.665	262.477	9.61693	3.19619e-06	5.2698e-06	1.07068e-06	0.017068	0.0321	0.00371126	0.0117373	0.0170623	0.231951	3763.96	0.030605
386	146.625	926.581	221.212	1313.95	8.9235	14.1574	95.5019	2.07365	0.028529	0.0428813	0.176407	0.395882	6.21083	0.219112	1.55894	34.1261	0.0578484	3.76577e-10	6.24116	4.38806e-06	0.00394002	0.00236836	0.00299538	6.59339	6.38512	4.36831	1.30146e-09	6.78743e-10	2.55526e-10	0.000294069	0.00072754	0.000696743	0.0215628	0.0540008	0.00475826	54.7541	427.995	5.68464	8.8846e-06	1.21972e-05	1.82584e-06	0.14667	0.120502	0.00187588	0.00806856	0.0142861	0.0876551	5410.55	0.0280515
386	143.401	905.23	225.381	1581.04	10.5531	17.648	118.573	2.19898	0.0249684	0.0384274	0.1478	0.31612	5.7251	0.22774	1.45283	39.6735	0.129778	3.42365e-10	7.228	2.96162e-06	0.00296971	0.00221344	0.00233315	4.36285	7.81635	4.48559	1.10526e-09	5.9319e-10	1.70811e-10	0.00307667	0.00690924	0.00132831	0.0161244	0.0448598	0.00499446	45.4496	363.571	7.94542	5.85887e-06	7.88894e-06	2.1787e-06	0.096726	0.0860402	0.00279064	0.00781117	0.0135825	0.0777808	5072.64	0.0412791
400	199.193	1447.04	335.606	2580.09	12.5156	22.8642	97.9137	2.34988	0.0122137	0.0227986	0.058071	0.246931	60.744	0.837794	13.3924	539.653	0.0759902	1.65655e-09	3.64222	2.52757e-06	0.00158175	0.00128099	0.000613432	82.948	22.537	169.452	3.93557e-09	3.07581e-09	3.38839e-10	0.000393773	0.000129271	3.10189e-05	0.0245516	0.0803252	0.00731822	412.103	855.796	505.268	6.36299e-06	9.8967e-06	1.85663e-06	0.35435	0.671102	0.000216916	0.000340731	0.000606173	0.00192223	4313.84	0.00372421
400	175.235	1156.59	280.01	2799.62	15.3083	25.9243	106.949	2.19892	0.019442	0.0400237	0.0775271	0.560459	68.053	0.72451	11.1708	628.903	0.148519	1.31846e-09	9.18215	6.85064e-06	0.00315208	0.00199265	0.00098558	86.6421	26.29	182.413	3.64749e-09	2.08127e-09	4.43429e-10	0.000174168	0.000415717	0.00464468	0.0305456	0.124982	0.00700524	329.462	1177.14	460.663	2.12322e-05	2.33784e-05	3.40849e-06	0.520024	3.45739	0.000207463	0.000317194	0.00052981	0.0013526	3896.98	0.0095143
400	215.452	1402.83	349.448	2801.77	12.7068	21.339	88.6566	2.27339	0.0124986	0.0253453	0.0684211	0.286393	57.6205	0.828507	14.0365	595.56	0.142603	2.80615e-09	7.61939	8.34981e-06	0.00192552	0.00163923	0.000724007	85.5466	22.0404	163.571	7.97848e-09	4.65248e-09	3.87149e-10	0.000329715	0.000445259	3.88197e-05	0.0240324	0.0968028	0.00800232	381.014	981.156	500.061	2.10825e-05	2.66633e-05	3.15825e-06	0.862946	4.57084	0.000174979	0.000282473	0.000472918	0.00136064	4554.03	0.0081127
400	192.27	1355.41	314.41	2557.8	12.9567	22.6711	91.5131	2.34667	0.0126539	0.0234586	0.0606306	0.251452	63.2326	0.865846	12.7435	562.071	0.125716	2.77871e-09	8.39976	8.70156e-06	0.00162125	0.00147482	0.00064827	86.3283	19.5279	165.675	6.29672e-09	4.11559e-09	4.04293e-10	0.00028041	0.00124006	0.0020122	0.034759	0.100401	0.00794898	353.877	991.767	476.945	2.76348e-05	2.91756e-05	4.24237e-06	1.21148	4.15307	0.000209387	0.000349306	0.000594183	0.00161334	4354.94	0.0134849
400	230.411	1396.79	345.771	3202.09	13.4323	23.4042	93.4256	2.22532	0.0143323	0.0287825	0.0884483	0.297634	58.3255	0.747427	12.6061	620.092	0.125354	1.59215e-09	6.59774	8.50103e-06	0.00263767	0.00144039	0.00083199	85.0949	25.0437	135.184	4.83869e-09	1.88527e-09	5.17906e-10	0.000134637	0.000486797	0.000119575	0.0213393	0.0766078	0.0090836	424.015	1118.93	539.718	2.1915e-05	3.31309e-05	4.24391e-06	0.873844	6.68662	0.000203503	0.000333484	0.000546089	0.00161915	4844.42	0.0077069
402	83.2587	318.439	89.5973	1530.46	17.6195	25.0618	124.706	1.73883	0.0825199	0.137784	0.422549	1.73274	51.8138	1.34128	8.37815	334.473	0.145876	1.57754e-08	21.305	4.54266e-05	0.00371357	0.00449207	0.00328022	34.1458	200.192	20.9389	3.2337e-08	1.97284e-08	5.95855e-09	0.00290347	0.00151738	0.000264168	0.033269	0.714363	0.00754721	691.842	1522.47	108.035	6.81831e-05	9.08107e-05	1.06066e-05	0.247907	0.794176	8.73134e-05	0.00488086	0.0494018	0.107577	2948.66	0.00763274
402	78.3089	321.282	92.7969	1461.99	18.1897	27.247	146.693	1.84221	0.0908323	0.140427	0.421009	2.03532	48.9081	1.35659	8.10792	281.545	0.106541	2.95818e-10	18.8053	4.36535e-05	0.00472971	0.00371611	0.00444244	35.5888	169.851	19.3198	5.881e-10	5.87623e-10	3.03877e-10	0.000279564	0.0159273	0.000192819	0.0413834	0.739929	0.00869423	605.016	1484.07	102.139	6.43184e-05	8.92912e-05	1.06142e-05	0.303471	0.724523	0.000112604	0.0052755	0.0415751	0.0902175	3022.65	0.00773639
402	101.687	535.384	137.523	1786.7	17.0272	25.3071	133.019	1.91368	0.0770306	0.110113	0.47098	1.25172	37.8145	1.21373	7.70432	225.047	0.128181	6.93175e-10	14.763	1.72825e-05	0.00477823	0.00248211	0.00301911	24.5047	129.261	17.0726	1.07424e-09	1.48831e-09	8.23969e-10	6.83533e-05	0.0281994	0.000335059	0.0366013	0.652549	0.00897314	355.187	1367.1	72.9776	3.33531e-05	4.26548e-05	8.49771e-06	0.271494	0.518572	0.000417964	0.00603074	0.0200151	0.0383941	3047.88	0.010675
402	119.113	510.073	143.329	2296.86	18.0854	28.3333	164.292	1.99378	0.089097	0.135663	0.560081	2.05571	47.7373	1.39446	7.988	287.327	0.140613	1.88874e-09	25.8826	4.48537e-05	0.00439877	0.00361698	0.00384447	29.2558	239.249	17.7425	6.25896e-09	2.74309e-09	1.14477e-09	0.00413867	0.0600756	0.000356483	0.0307507	0.841687	0.00895254	493.164	1561.8	84.2721	8.43869e-05	9.23509e-05	9.63702e-06	0.755496	0.667039	0.000298023	0.00702597	0.0287501	0.062563	3020.39	0.0067884
402	101.629	445.066	120.261	1781.91	16.868	24.2406	138.52	1.74438	0.0844181	0.137972	0.404348	1.53886	49.3886	1.16575	8.63376	282.103	0.0676888	2.54546e-08	12.9727	2.954e-05	0.00426635	0.00338525	0.00367687	27.0744	220.093	16.4757	6.73216e-08	3.94056e-08	1.20551e-08	0.00020099	0.00419356	0.000662157	0.0399591	0.542784	0.00709655	472.219	1260.38	77.4539	4.77721e-05	7.16436e-05	6.32173e-06	0.252418	0.595405	0.000133748	0.00667686	0.0471191	0.103144	3372	0.00755735
404	293.009	6803.3	1922.82	2918.52	8.7866	14.8231	85.6394	3.146	0.00666424	0.0493862	0.229484	0.344831	15.1705	0.253307	1.34748	100.268	0.178075	5.71406e-09	0.693215	7.99595e-08	0.00101444	0.000982576	7.04248e-05	75.9871	22.727	5.59759	3.32458e-08	1.07362e-08	7.21273e-10	1.01739	0.164105	0.0375364	0.00884853	0.0101323	0.00566772	132.179	300.427	34.1443	1.62362e-07	7.12135e-08	2.87882e-08	0.0258205	0.215776	0.00606493	0.00915432	0.0173336	0.32243	2767.9	0.010601
404	237.083	5318.76	1492.24	2009.58	7.5914	13.9128	62.1236	4.16605	0.00387979	0.0487013	0.280989	0.506151	22.3404	0.271332	1.71104	135.143	0.302435	9.61862e-09	0.976793	4.05741e-07	0.000385156	0.00100826	3.17566e-05	123.851	37.1969	6.55297	4.72283e-08	2.33949e-08	1.38921e-09	2.58463	0.418573	0.0207729	0.00555176	0.00545528	0.00326355	189.45	330.169	30.965	9.50344e-07	4.18637e-07	1.645e-07	0.0973374	1.01566	0.00521313	0.00859176	0.0149127	0.0654174	3178.61	0.0171404
404	341.629	9987.85	2064.26	4249.21	10.9584	19.6602	91.02	2.94651	0.007452	0.077453	0.335396	0.525607	18.18	0.320078	1.12635	74.2481	0.105073	3.89315e-09	0.501967	3.80822e-08	0.000418121	0.00165093	5.73644e-05	34.5166	26.776	5.60113	1.04898e-08	8.08103e-09	4.76327e-10	0.00271342	0.000395626	0.000164114	0.0125147	0.0101073	0.00834793	108.041	139.008	33.1681	7.84124e-08	8.2995e-08	2.11283e-08	0.0403745	0.0131166	0.00497715	0.00729774	0.0125	0.137876	3201.55	0.0140304
404	150.272	4171.14	1052.5	899.736	6.71535	11.4638	44.9579	4.57571	0.00454998	0.0514072	0.257368	0.441312	14.9205	0.210111	1.56748	59.0408	0.114835	3.67776e-09	0.476685	3.01599e-07	0.00029908	0.00100358	5.25576e-05	35.9434	18.1049	6.58543	1.58206e-08	1.05827e-08	6.77907e-10	0.00748245	0.000243992	0.000459283	0.00473368	0.00450633	0.00147851	111.17	134.317	15.8251	4.79612e-07	4.29952e-07	7.40346e-08	0.0274947	0.251821	0.00453686	0.00756301	0.0118115	0.050493	2696.58	0.0288009
404	132.375	3329.44	758.583	873.454	7.12082	12.2881	47.445	3.58221	0.0102511	0.042455	0.276168	0.408122	17.0946	0.262304	2.05176	61.5944	0.0817136	6.37878e-09	0.339887	4.6887e-07	0.000716224	0.000798886	0.000121554	49.3943	22.2472	7.29191	3.63962e-08	1.65419e-08	9.95229e-10	0.00146307	0.00117675	0.000181292	0.00789771	0.00566706	0.00393795	143.061	170.388	19.2803	1.04304e-06	4.50914e-07	2.35521e-07	0.011352	0.0932849	0.00490107	0.00835957	0.0134444	0.0268128	2701.6	0.016685
407	87.9291	230.324	38.5869	759.063	15.4826	22.3084	57.0236	1.65483	0.072184	0.126554	0.506372	1.55439	16.6645	0.607063	6.69006	98.9065	0.146296	5.59962e-09	0.993615	5.1597e-07	0.00204549	0.00123072	0.00203725	14.4473	91.4929	5.25827	1.44071e-08	1.33725e-08	4.58721e-09	0.00138844	0.0911406	0.000443939	0.0333855	0.00257123	0.00345276	171.698	173.068	88.2924	7.85408e-07	1.31244e-06	5.82718e-07	0.0493786	0.0105724	0.0007189	0.0092771	0.0280408	0.0592734	3063.13	0.00378482
407	83.876	198.924	47.3337	1133.79	16.757	22.2085	53.4749	1.50094	0.0742398	0.139156	0.394249	1.13824	15.1303	0.756604	8.22255	137.247	0.0804711	2.3708e-09	1.77565	1.43679e-06	0.00159601	0.00120435	0.00295935	15.5741	44.7842	6.14845	4.02871e-09	2.75035e-09	9.93339e-10	0.0172199	0.000480526	0.000183567	0.0851441	0.00284468	0.00503836	235.312	232.473	118.002	3.86108e-06	4.28987e-06	1.24096e-06	0.0878558	0.0282022	0.000440875	0.00859347	0.0333726	0.0617081	3181.84	0.00316478
407	74.4847	176.039	45.6717	1049.37	16.2432	21.8984	59.0534	1.50232	0.0655105	0.122264	0.579358	1.81431	11.9507	0.762372	8.28804	153.566	0.0530435	4.47718e-09	2.32848	3.81057e-06	0.0020799	0.00157851	0.0020461	13.758	51.1519	4.22575	6.67058e-09	8.77264e-09	1.60502e-09	0.000213684	3.30694e-05	7.11451e-06	0.0679833	0.00625754	0.00364751	265.225	298.013	103.561	9.41061e-06	8.52799e-06	2.94705e-06	0.0681371	0.0333218	0.000540986	0.00783808	0.025949	0.0603932	2966.42	0.00968062
407	105.72	289.137	48.8548	1018.59	15.8519	21.7015	64.0035	1.54174	0.0702669	0.130318	0.524135	1.69867	12.794	0.692174	8.09117	134.111	0.0552717	2.99486e-09	1.46497	1.34763e-06	0.00196533	0.0015137	0.00245955	12.0357	47.1638	6.1039	4.40372e-09	5.55423e-09	1.47013e-09	0.000469041	0.00525482	0.000107431	0.0785926	0.00352381	0.00438788	240.799	228.281	119.953	2.44053e-06	2.78881e-06	1.3157e-06	0.0265417	0.012477	0.000561001	0.00796936	0.0259482	0.0518949	3139.77	0.0176938
407	75.516	203.256	36.3614	757.875	16.3576	24.0341	56.1251	1.72447	0.0569895	0.0993365	0.397559	1.35547	13.9088	0.552399	6.40398	83.0281	0.170967	9.64294e-09	1.09506	4.62381e-07	0.00128973	0.000809182	0.00212339	11.3821	79.5501	4.76756	2.14755e-08	9.52842e-09	2.72126e-09	0.00189791	0.000232718	4.03432e-05	0.0440158	0.00204389	0.0022813	164.984	175.29	64.9835	5.30883e-07	1.33682e-06	3.91738e-07	0.058594	0.00963651	0.000948816	0.00885959	0.0205716	0.0464707	2814.93	0.00493099
415	59.1852	136.631	43.4175	1463.37	22.612	28.6759	118.12	1.39565	0.0614635	0.129181	0.373342	2.7317	74.1453	1.0534	15.8369	982.803	2.19291	2.21949e-08	20.8075	1.21245e-05	0.00206239	0.00246301	0.00064329	105.871	511.999	14.1847	1.15001e-07	5.52508e-08	1.08655e-08	0.0119616	2.56837	0.00244671	0.010897	0.19719	0.000472303	2522.14	2425.49	378.713	2.19184e-05	4.51366e-05	3.87054e-06	4.14578	18.1625	3.95524e-05	0.00233317	0.0156816	0.039998	5635.88	0.0416376
415	52.7547	111.414	37.6951	1295.45	22.247	28.0823	116.008	1.33261	0.0503328	0.111057	0.352539	2.35945	81.1389	1.36058	21.0823	1003.24	1.83182	1.65902e-09	20.763	1.39439e-05	0.00129794	0.00147231	0.000378808	100.017	319.35	15.9063	3.57544e-09	3.7369e-09	1.32909e-10	0.0668083	2.17077	0.00513888	0.0181755	0.153165	0.000542027	2514.2	2221.62	375.487	2.46669e-05	3.16949e-05	1.55127e-06	4.03424	15.9909	4.00111e-05	0.00226828	0.0133815	0.0337207	5148.46	0.017299
415	68.8014	147.543	48.6318	1731.86	23.0816	29.9231	116.551	1.39707	0.0611414	0.115364	0.361041	2.24344	82.8366	1.54088	22.5255	1190.61	1.83439	3.29408e-09	29.0638	1.66173e-05	0.00139672	0.00203822	0.000491486	87.812	258.066	20.2945	9.08449e-09	5.4111e-09	8.3791e-10	0.0455338	2.38671	0.00474495	0.0118101	0.138848	0.000325905	2568.65	2422.87	430.066	3.1155e-05	5.08574e-05	4.69747e-06	13.832	17.9492	3.50243e-05	0.00205314	0.0123029	0.0288243	5753.23	0.0272464
415	47.7864	118.121	36.3683	1574.79	30.832	38.8203	141.51	1.38523	0.107724	0.211609	0.510821	2.07085	64.2837	1.74733	26.8359	1214.49	2.13326	7.44272e-08	44.1121	2.8912e-05	0.00372451	0.00373573	0.000503512	69.7255	486.523	10.0498	4.03682e-07	1.95497e-07	1.8044e-08	0.0672483	6.25936	0.00691183	0.0170836	0.365961	0.000635186	2401.38	2798.95	389.841	9.08262e-05	0.000110261	7.45974e-06	17.0368	41.7229	1.95365e-05	0.00215796	0.0138312	0.0335284	5064.64	0.0214788
415	70.799	158.008	50.762	2870.88	38.2446	45.3518	162.308	1.36644	0.154593	0.311911	0.665188	2.96069	64.238	1.49183	35.1614	1004.02	2.36124	9.07712e-10	60.8963	6.89833e-05	0.0070013	0.0125873	0.00151439	85.6511	1040.14	12.1215	1.73471e-09	1.70455e-09	3.05578e-10	0.00476922	2.96254	0.000328111	0.0156795	0.462579	0.00156788	1465.12	5243.29	246.993	0.000107341	0.000270269	1.16779e-05	11.6079	30.5217	2.44781e-05	0.00264053	0.0274457	0.0566466	4886.81	0.024715
421	203.953	1332.02	318.527	1106.59	6.03045	13.7144	55.6194	3.14674	0.0212973	0.0344029	0.0774784	0.269119	50.4456	2.77309	22.1139	195.951	0.142481	1.61723e-09	6.5327	9.83067e-06	0.00224365	0.0009335	0.00058359	76.869	90.1149	36.9531	5.58939e-09	2.16792e-09	5.26409e-10	0.00581939	0.00207332	0.00634638	0.181168	0.0339415	0.0118482	689.699	676.399	117.816	2.98514e-05	2.97078e-05	4.75314e-06	0.217405	0.105476	9.98132e-05	0.00177641	0.00439923	0.00864242	4728	0.0133987
421	174.795	1198.81	291.642	897.794	5.88746	14.7112	65.0395	3.34886	0.0248757	0.0377387	0.0996451	0.364131	62.3061	3.15274	25.6541	213.576	0.19621	3.74213e-09	6.39043	1.23041e-05	0.00417182	0.00119741	0.000679613	70.832	116.17	41.6111	1.23412e-08	6.01515e-09	5.17694e-10	0.00869339	0.0128859	0.00935528	0.290092	0.0536199	0.0160693	899.464	546.566	135.107	2.12637e-05	3.20685e-05	3.95476e-06	0.341653	0.20579	8.89967e-05	0.00137721	0.00333271	0.00590886	4999.23	0.0177393
421	197.733	1391.15	329.87	1049.56	5.98599	13.6119	53.5266	3.42818	0.0209261	0.0324406	0.0820634	0.271512	53.9749	3.17605	24.5101	210.466	0.125492	6.32295e-09	5.72867	1.05445e-05	0.00308372	0.000893403	0.000525171	60.3637	104.133	34.9896	1.64966e-08	8.05697e-09	1.13929e-09	0.00171116	0.00289054	0.00342441	0.210366	0.0372832	0.0134163	769.061	779.989	119.979	3.02164e-05	2.95135e-05	4.47308e-06	0.108579	0.0778979	0.000100359	0.00165566	0.00426603	0.0078701	4631.75	0.0244112
421	159.555	1051.51	249.656	784.015	5.49264	13.066	66.5913	3.17066	0.0193411	0.0291567	0.0740651	0.29608	65.6025	2.86539	24.6794	191.009	0.161479	1.6281e-09	5.89966	1.24792e-05	0.00332138	0.00109368	0.000565715	73.8117	145.989	40.9506	6.90474e-09	4.15096e-09	2.96105e-10	0.00109809	0.00142427	0.000876289	0.278288	0.0614851	0.0191915	876.916	440.983	134.115	2.41068e-05	3.32076e-05	3.2371e-06	0.311967	0.22766	9.19264e-05	0.00141462	0.00344572	0.00617473	4875.99	0.0140207
421	204.213	1257.88	315.927	1229.55	6.56262	13.9187	71.5428	2.91372	0.0237434	0.0368721	0.117007	0.398645	45.3611	2.71857	25.1611	192.558	0.0966984	1.63173e-08	7.79481	9.79707e-06	0.00369491	0.00160774	0.000518295	58.9651	91.0508	28.2631	4.61813e-08	1.94045e-08	2.27216e-09	0.00276079	0.000569251	0.00354621	0.178201	0.0502408	0.0130152	919.556	544.239	127.703	3.09904e-05	2.80204e-05	6.4906e-06	0.811505	1.16267	0.0001587	0.00134529	0.00277975	0.00490434	5302.89	0.020202
444	84.135	903.125	321.762	163.096	2.1938	6.25149	24.3638	7.57323	0.00610181	0.0202711	0.222706	0.482761	2.39017	0.350665	3.37546	55.2968	0.0294372	1.04398e-09	3.85242	5.23513e-06	0.00119137	0.000413519	0.000186887	15.041	4.39903	0.813498	7.69854e-09	5.43496e-09	3.7232e-10	0.0385874	0.0326701	0.000391974	0.00156595	0.0139565	0.00264764	134.433	461.972	19.9878	1.12911e-05	1.40769e-05	7.73028e-07	0.931978	0.584494	0.00788186	0.0131621	0.0215176	0.0914123	3895.6	0.0561371
444	138.365	834.141	273.314	169.324	1.2879	5.8221	23.9948	10.7769	0.00646037	0.0222609	0.186067	0.424506	1.71972	0.31104	3.05647	82.2992	0.0111969	2.63664e-10	2.6562	3.6769e-06	0.00102294	0.000352039	0.000224956	12.4112	3.56785	0.829584	3.6641e-10	6.93315e-10	1.73553e-10	0.016392	0.00178007	0.000147778	0.00161245	0.00909361	0.00372352	106.651	333.273	35.1992	6.95588e-06	9.22254e-06	7.70802e-07	0.355492	0.674162	0.00881142	0.0132967	0.0232217	0.143626	3710.97	0.0610438
444	114.989	932.348	284.964	141.492	1.33675	5.87722	20.7545	9.16839	0.00608566	0.0261915	0.19758	0.401553	1.8995	0.29198	3.15852	48.6258	0.0131871	1.65384e-10	1.63623	5.257e-06	0.00100034	0.000441844	0.000176438	12.1281	3.71479	0.841973	3.51569e-10	3.18172e-10	9.15011e-11	0.00177969	0.00397984	7.59932e-05	0.00136042	0.0105294	0.00224011	113.03	304.179	18.2741	1.14554e-05	9.8108e-06	6.84104e-07	1.07815	0.340095	0.0089049	0.0145767	0.0238919	0.10367	3670.21	0.0470112
444	77.3087	885.992	285.818	156.218	2.27717	6.03184	25.3855	7.05034	0.00751018	0.0252341	0.207789	0.472907	2.81269	0.343945	2.96608	77.2994	0.0203691	4.51306e-10	3.17668	4.47871e-06	0.00118328	0.000571313	0.000206562	12.8996	6.0765	0.887867	1.43785e-09	1.3567e-09	9.20234e-11	0.0103612	0.00825311	9.65077e-05	0.00208452	0.00981418	0.00334515	109.421	367.512	27.5952	1.01263e-05	1.0088e-05	7.68021e-07	1.23635	0.419507	0.00784559	0.0119361	0.0231286	0.10201	3935.91	0.0600791
444	78.2834	810.049	266.986	150.058	2.19983	6.32743	22.3849	7.60989	0.00698486	0.0201158	0.221928	0.448923	2.16634	0.383617	3.16959	79.2263	0.0248683	7.19529e-10	3.14112	6.01365e-06	0.00117214	0.000302368	0.000149412	12.3405	3.25401	0.758974	3.26429e-09	2.94305e-09	2.32976e-10	0.060537	0.0215701	0.00121981	0.00130763	0.0140076	0.00353367	113.371	317.259	32.4088	1.15315e-05	9.54124e-06	9.14996e-07	1.82094	0.38114	0.00868374	0.0123909	0.0286791	0.115863	3466.05	0.0623071
447	89.0946	341.834	87.7503	359.005	4.50784	8.77435	31.1743	2.14262	0.364376	0.983249	2.07888	3.66106	10.7714	4.45371	59.6927	248.376	0.0511702	9.07058e-09	1.86175	1.60703e-06	0.0336094	0.0142469	0.00109343	39.2142	46.7461	1.55041	3.6677e-08	1.12022e-08	1.71701e-09	0.0833926	0.0655803	8.72127e-05	0.0116813	4.1467	0.000159608	546.431	1584.95	22.7389	5.54389e-06	3.06604e-06	1.91688e-07	0.0306241	0.206443	0.021181	0.0471836	0.0678415	0.170921	1182	0.0868479
447	87.0509	284.439	77.4761	336.563	4.46023	11.2092	42.9897	2.44566	0.401016	0.769484	1.61006	2.94486	8.38461	3.54212	62.3452	254.27	0.0318702	1.17912e-08	1.87723	1.79642e-06	0.0429205	0.0260698	0.000780929	32.6735	10.4897	2.65188	3.85924e-08	3.09332e-08	1.41644e-10	0.0489812	0.0136135	0.000402552	0.0123069	2.2031	0.0191823	481.091	903.759	44.2895	3.39746e-06	3.45425e-06	8.89031e-07	0.0775842	0.884753	0.0188182	0.0441907	0.0746166	0.117146	1169.08	0.151361
447	85.9529	337.832	94.4453	306.5	4.05505	7.50296	32.8756	2.13268	0.489827	1.09821	2.18308	3.91171	9.35863	5.59972	53.5333	240.782	0.0341013	2.91921e-08	1.84668	1.95194e-06	0.0508693	0.0231626	0.000937983	30.9516	19.3497	2.52832	8.34955e-08	4.67659e-08	2.48029e-09	0.0236617	0.0251625	3.64144e-05	0.0267221	5.9857	0.0179956	593.533	884.611	36.5315	4.21122e-06	3.84657e-06	6.54152e-07	0.0557685	0.0699449	0.0199215	0.0428945	0.070792	0.10241	1264.35	0.113184
447	83.5747	285.452	73.7365	305.971	4.2227	8.2457	28.1208	2.18465	0.369859	0.777754	1.59006	3.04046	7.84171	6.49787	23.0084	316.354	0.0290867	2.44371e-08	2.66622	1.34226e-06	0.0617601	0.0410205	0.00055591	31.6774	12.5058	2.01701	1.31633e-07	5.00136e-08	3.61844e-10	0.0641582	0.0238513	0.000137702	0.0422402	15.2551	0.0172594	720.712	1076.2	34.5197	4.70808e-06	3.16616e-06	4.76855e-07	0.0623072	0.0383285	0.0209557	0.0565085	0.0994721	0.149543	1228.57	0.119343
447	111.696	462.275	151.736	658.257	5.02214	15.7691	170.733	2.81953	0.33639	0.691258	1.42875	2.78932	7.45053	3.52106	63.9109	279.857	0.022129	2.76117e-08	1.76492	2.28702e-06	0.0410041	0.0192293	0.00066427	25.2174	11.4573	2.21622	9.85052e-08	5.29568e-08	1.43272e-09	0.0302842	0.00450878	0.000794784	0.0131803	2.51437	0.0213708	508.612	751.481	44.7718	3.59492e-06	3.62682e-06	1.0098e-06	0.0861405	0.631712	0.0220109	0.0492909	0.0802318	0.117808	1169.79	0.136365
448	66.6978	569.108	112.252	692.327	9.55631	12.888	42.6392	1.6859	0.0146529	0.0303405	0.0670027	0.137148	4.27234	0.297208	2.12375	73.5115	0.00889003	6.52933e-10	1.10271	3.05703e-06	0.00210911	0.00120872	0.00040711	3.07022	9.91979	2.39965	2.32432e-09	7.9044e-10	3.24995e-10	8.07442e-05	0.00261918	3.53836e-05	0.0177374	0.0451574	0.00226851	79.4598	327.678	24.5147	6.91409e-06	1.00167e-05	1.00178e-06	0.0293975	0.281613	0.00189987	0.00273859	0.00429671	0.126627	1953.6	0.0129364
448	182.343	1545.99	345.623	2557.83	12.5497	21.1191	68.7585	2.1921	0.0146592	0.0288239	0.0587113	0.139273	20.8016	0.228479	1.63456	68.6337	1.37279	2.23909e-09	2.52342	3.67164e-06	0.00221037	0.000950074	0.000322584	16.9359	48.0599	8.34178	2.19138e-09	6.61967e-09	8.94806e-10	0.146845	1.35728	0.131177	0.0115052	0.0345379	0.00178089	54.6664	312.24	26.6526	5.91206e-06	8.87276e-06	1.32963e-06	0.0474521	0.779599	0.00176545	0.00262412	0.00333497	0.105483	1856.98	0.0242292
448	68.0857	702.709	126.374	767.348	9.99636	14.4569	42.8197	1.79223	0.0128363	0.0260739	0.0546084	0.110109	5.06589	0.243853	1.88561	83.6105	0.00880361	8.55476e-10	2.49302	4.12323e-06	0.00184063	0.000809486	0.000394652	3.11545	11.9453	2.0857	2.7171e-09	7.45681e-10	4.80882e-10	0.000119996	0.00194799	8.79354e-05	0.0108124	0.0295321	0.00197793	75.8921	344.952	29.0505	6.64076e-06	8.3543e-06	1.95583e-06	0.0742231	0.799994	0.00152805	0.00216869	0.0029743	0.107173	1781.85	0.0196693
448	59.7695	558.566	112.107	733.125	12.1763	17.5742	51.2561	2.08039	0.018823	0.0369608	0.0834708	0.172556	6.17109	0.204044	1.08958	51.902	0.0106404	1.48084e-09	0.884985	4.31113e-06	0.00234127	0.00160687	0.000489232	3.20495	23.1228	2.92115	4.77126e-09	1.23203e-09	4.97809e-10	2.2266e-05	0.00209898	2.05947e-05	0.0121136	0.0208057	0.00257983	46.0839	187.914	27.5733	6.03285e-06	8.25493e-06	1.92107e-06	0.011482	0.321405	0.0028747	0.00486159	0.013125	0.247205	2095.62	0.0106399
448	67.2158	595.046	117.625	742.464	10.4687	15.5603	43.1996	1.93168	0.0125643	0.025194	0.0546289	0.117427	4.30491	0.254996	1.8269	66.4816	0.0192992	4.11634e-10	3.027	3.97626e-06	0.00200609	0.000775377	0.000359673	3.35657	6.10983	1.97294	1.55544e-09	3.41263e-10	2.40727e-10	0.000683268	0.00387046	0.000672142	0.00976299	0.0345777	0.00206654	50.6229	367.214	25.0404	6.76245e-06	9.13923e-06	2.00379e-06	0.0584719	0.436135	0.00144904	0.00220435	0.00345734	0.10023	1890.12	0.0277949
455	83.3312	521.376	175.039	345.919	3.99542	17.1064	94.3882	7.19571	0.0454397	0.140205	0.321653	0.608256	8.30973	1.93394	8.8135	123.338	0.0185328	5.19035e-09	0.364482	3.91599e-07	0.00756471	0.00192122	0.00118808	26.1974	15.988	8.72078	8.14281e-09	5.52324e-09	1.79497e-09	0.000482811	7.04583e-05	3.56814e-05	0.371252	0.147277	0.0308241	273.592	164.813	58.1573	4.15938e-07	6.42458e-07	8.00419e-07	0.00221582	0.00641102	0.0116366	0.0211208	0.0373082	1.78365	2696.01	0.00304785
455	87.0439	648.276	189.913	377.967	3.8802	16.8901	89.09	5.94618	0.0426648	0.131467	0.30508	0.611975	7.59682	1.61192	6.66837	127.956	0.0232738	4.52762e-09	0.328641	4.38743e-07	0.00700253	0.0020941	0.00140121	23.2144	13.8349	10.1841	8.12945e-09	5.48994e-09	3.68918e-09	0.000769072	0.000205518	0.00022692	0.456462	0.146682	0.0355604	265.793	183.582	52.915	8.44179e-07	1.13379e-06	5.58286e-07	0.0039078	0.00272873	0.0119201	0.0206284	0.0338488	1.75674	2600.3	0.000627548
455	75.3571	522.291	169.948	427.547	5.13845	19.1825	109.323	5.64556	0.0508934	0.133004	0.352736	0.691991	8.24492	2.02518	9.2661	125.985	0.0241145	1.51972e-09	0.368266	5.54401e-07	0.00865672	0.00204032	0.00126583	24.1631	14.1556	10.5808	4.10118e-09	1.85396e-09	6.75809e-10	0.000221611	1.80363e-05	0.000500547	0.356466	0.137841	0.0307821	262.939	158.021	65.8217	1.23153e-06	1.49211e-06	8.29144e-07	0.00429674	0.00488582	0.0118796	0.0202248	0.0321216	1.54991	2642.16	0.00571639
455	98.3993	669.012	207.598	390.729	3.60772	17.8189	91.7279	7.4952	0.054961	0.153227	0.346492	0.690774	8.02971	1.9385	9.19702	126.379	0.0195198	5.29337e-09	0.347787	5.63198e-07	0.00962569	0.00221025	0.00141402	24.2037	13.7829	9.26232	1.28057e-08	5.83004e-09	2.46288e-09	0.000426373	9.55011e-05	9.03918e-05	0.337668	0.13309	0.030454	264.622	161.904	65.26	1.32104e-06	1.16993e-06	1.13474e-06	0.00390071	0.00511324	0.0110094	0.0188138	0.0324954	1.43976	2641.41	0.00484952
455	81.5204	529.457	161.019	297.505	3.27166	15.3611	71.7777	7.16165	0.0518324	0.12757	0.287236	0.599258	7.04225	1.59138	6.49186	103.611	0.0187563	3.26537e-09	0.339858	4.34392e-07	0.00928973	0.00241556	0.00181537	24.1397	12.1481	10.1358	7.02797e-09	4.11836e-09	1.38972e-09	0.000224204	5.06868e-05	5.55947e-05	0.403157	0.130071	0.0284605	224.462	146.383	57.5093	9.89432e-07	1.50549e-06	3.57831e-07	0.00632211	0.00865148	0.0114578	0.0185453	0.0298044	2.33418	2653.16	0.000185454
456	128.09	690.617	186.481	1738.57	12.4882	21.1545	112.75	2.18158	0.055163	0.0942263	0.3676	0.995	9.52889	0.468852	3.64461	105.291	0.0334897	6.92889e-10	0.483231	1.50219e-07	0.00173277	0.00719594	0.00580881	17.5151	30.0139	2.75148	1.52299e-09	1.00619e-09	2.62086e-10	0.000131349	5.65223e-05	4.32429e-06	0.0108888	0.0636852	0.0112115	82.2274	712.151	20.1822	3.07554e-07	3.74861e-07	3.3749e-08	0.0074289	0.0473043	0.00130208	0.00367293	0.0131773	0.0482608	4913.75	0.0169744
456	133.25	712.584	185.757	1766.8	12.5651	20.9288	96.8605	2.1313	0.0634771	0.10844	0.398233	1.14935	11.4718	0.562502	4.14176	121.744	0.02275	9.13883e-10	0.998177	2.48875e-07	0.00192417	0.00746624	0.0064254	19.1016	46.5377	2.84418	2.22762e-09	1.17399e-09	6.14874e-10	0.000538463	0.000274119	6.55875e-05	0.0123292	0.0945396	0.00966284	109.022	1113.42	17.7725	4.75757e-07	6.682e-07	1.56276e-07	0.0117516	0.0543788	0.00125494	0.0047072	0.01878	0.0731506	4732.82	0.0187506
456	133.352	712	187.836	1644.41	11.6289	18.8031	93.0641	2.11207	0.058071	0.0995981	0.375873	1.15042	10.0356	0.514953	4.03613	127.912	0.0382841	8.09087e-09	0.913972	4.14932e-07	0.0015757	0.00846801	0.00520645	18.4754	42.9056	2.57089	2.51099e-08	1.20216e-08	6.49429e-09	5.41554e-05	7.23017e-05	1.39691e-05	0.0112007	0.108188	0.00833656	98.9117	1016.17	19.1481	1.17776e-06	1.26778e-06	1.3158e-07	0.00707602	0.0365469	0.00100117	0.00413779	0.0154669	0.054758	4469.46	0.014197
456	139.596	694.856	191.22	1846	12.2289	19.9792	96.7577	2.09097	0.0606058	0.102624	0.419225	1.24056	12.1603	0.502779	3.86484	133.591	0.0361924	8.88973e-10	0.596529	1.90799e-07	0.00174538	0.00750663	0.00646233	21.0538	43.3549	3.23553	2.06712e-09	9.80022e-10	6.06208e-10	0.000108153	0.000105118	5.21248e-06	0.0114686	0.0629681	0.0112219	103.185	878.206	21.1243	3.26942e-07	4.41158e-07	4.35698e-08	0.00918944	0.0349946	0.00124355	0.00471866	0.0160972	0.062006	4991.16	0.0354737
456	128.345	707.768	184.698	1850.09	13.337	21.7762	98.9399	2.09791	0.0634421	0.107868	0.386536	1.15785	10.0259	0.508439	4.24859	115.072	0.0387164	2.09542e-09	0.62243	3.60075e-07	0.0019189	0.00833782	0.00560321	17.4304	36.7476	3.02816	1.17088e-08	3.76108e-09	1.13489e-09	0.000205019	7.86863e-05	7.43504e-06	0.010365	0.07756	0.00853101	95.7012	882.204	15.9544	9.51069e-07	7.84029e-07	6.5747e-08	0.00846667	0.065664	0.000979247	0.00434	0.0148726	0.0555971	4417.23	0.0171772
457	177.805	970.942	226.254	1826.7	11.6442	16.6779	100.033	1.99759	0.138565	0.240834	0.344203	0.785197	37.8573	0.316311	5.11346	244.196	0.327748	2.37474e-08	1.06733	5.27462e-07	0.0146124	0.0140918	0.00350644	62.2625	116.244	14.8101	4.56782e-08	3.86548e-08	1.73018e-08	0.029165	0.510631	0.0050793	0.0241635	0.0574377	0.00538974	443.705	1130.59	40.936	1.46098e-06	8.15077e-07	5.05921e-07	0.0508502	0.292371	1.45686e-06	0.000354333	0.094433	2.22256	4233.64	0.0126331
457	207.625	1044.22	239.362	1889.98	10.9621	17.3514	100.59	2.04344	0.138585	0.244389	0.35265	0.813035	32.4785	0.292093	4.89031	202.329	0.235115	2.0346e-08	0.993206	6.00853e-07	0.0122408	0.0132343	0.00403374	62.314	92.8804	13.2376	4.02935e-08	4.94996e-08	1.66507e-08	0.0100689	0.305767	0.00300257	0.020984	0.0509716	0.00410318	374.962	978.604	36.6074	1.63235e-06	7.97742e-07	6.08556e-07	0.0514236	0.208438	1.6523e-06	0.000652374	0.0920587	1.9404	3934.23	0.0119209
457	195.81	1019.77	240.311	1788.57	10.9718	16.8252	106.748	2.05179	0.143218	0.251891	0.361863	0.787377	38.4238	0.271133	7.09149	261.929	0.22919	7.47574e-10	4.0279	7.59395e-06	0.0140303	0.0154542	0.00402754	59.9746	100.464	14.3271	2.85411e-09	1.61108e-09	5.98114e-10	0.00154704	0.076896	0.000287526	0.021897	0.0769949	0.00574083	361.985	1348.32	43.3759	1.60178e-05	2.36762e-05	1.30999e-06	0.330916	1.3663	3.06329e-07	0.000510697	0.0987005	2.05908	3846.19	0.0174896
457	185.418	867.262	204.088	1673.32	10.9255	17.4037	108.848	2.01889	0.131948	0.226976	0.323141	0.714299	30.5983	0.318757	5.22215	204.531	0.394224	1.83902e-08	0.836232	6.40227e-07	0.0134614	0.0115679	0.00388374	49.7935	89.1449	12.8787	4.95991e-08	2.32801e-08	1.65675e-08	0.00841323	0.370879	0.00163713	0.0235944	0.0623095	0.00434057	384.076	884.202	38.9455	1.77675e-06	1.33519e-06	7.28558e-07	0.0403763	0.0439552	2.19356e-06	0.00105921	0.113624	2.33583	4127.26	0.0118995
457	162.992	776.962	178.927	1605.46	12.1005	18.6487	109.621	2.01151	0.139757	0.240782	0.338504	0.788569	32.1162	0.360153	6.12771	225.428	0.271684	8.12816e-10	1.36655	5.92842e-07	0.013027	0.0121178	0.00431939	53.5178	82.7749	12.3767	1.30914e-09	9.62936e-10	3.58064e-10	0.0118429	0.290093	0.00119459	0.0267425	0.063387	0.00534926	430.674	1110.65	41.0445	1.75491e-06	8.6866e-07	7.39744e-07	0.0401894	0.21422	4.83787e-07	0.00081931	0.113891	2.32572	4156.34	0.0122429
474	351.932	5424.02	1027.51	4644.47	13.2482	24.2486	85.4654	2.86767	0.0206219	0.0347854	0.117287	0.225563	14.0678	1.10019	21.1582	300.65	0.0146135	1.09881e-09	2.80114	9.39943e-07	0.0026055	0.00217623	0.000432791	21.4373	10.3322	21.8543	4.8946e-09	1.20898e-09	4.2342e-10	0.000102573	4.48455e-05	2.81712e-05	0.0513887	0.0473271	0.00272324	712.658	367.531	367.357	2.26116e-06	1.82907e-06	1.81189e-06	0.0243005	0.0363303	0.000121215	0.000231332	0.00039193	0.000776074	4018.82	0.0283414
474	318.998	4508.34	809.354	5761.95	18.1264	33.0659	113.539	2.67851	0.0269846	0.0490259	0.178902	0.333529	22.7731	1.03077	20.5784	359.904	0.0907513	1.07723e-09	3.83941	2.5929e-06	0.00305421	0.00405305	0.000822965	22.5712	21.0615	28.1021	3.87442e-09	2.02611e-09	4.08839e-10	0.0101105	0.00254134	0.0163389	0.04067	0.0670492	0.00352685	612.826	622.132	352.165	4.48507e-06	7.27259e-06	2.3809e-06	0.103025	0.0340751	0.000142607	0.000274268	0.000472822	0.00143444	4334.74	0.0132526
474	401.352	7466.91	1482.26	5744.18	13.8048	26.4752	87.402	3.26965	0.0247742	0.046433	0.15451	0.300107	19.118	0.88705	20.91	335.407	0.0285952	1.05868e-09	3.92458	1.8476e-06	0.00270863	0.00180954	0.000893405	23.9512	14.5719	41.4337	3.21261e-09	1.27316e-09	5.9749e-10	0.00211397	2.03138e-05	0.00260148	0.0530048	0.0151933	0.00379959	796.851	338.509	350.462	4.64792e-06	4.26007e-06	1.77428e-06	0.114263	0.115915	0.000118547	0.000237816	0.000360115	0.000606355	4947.26	0.0314138
474	355.201	5490.32	1022.03	4473.87	12.9918	24.938	100.628	3.06261	0.0251748	0.0419474	0.148419	0.308629	17.9283	0.976794	18.6092	292.623	0.0362886	1.04925e-09	2.49192	9.79898e-07	0.00276241	0.00247798	0.000794988	16.9729	12.9012	29.6739	3.98105e-09	1.65912e-09	4.95396e-10	0.00165332	0.000200116	0.00157313	0.0401681	0.0433151	0.00519715	663.461	311.523	318.64	1.94078e-06	2.69351e-06	1.17407e-06	0.0428525	0.0287774	0.000120166	0.000240569	0.00039512	0.000654075	4419.83	0.0160312
474	327.572	3899.5	826.141	4546.22	13.8713	25.4895	90.5739	2.84657	0.0260908	0.0414585	0.13582	0.256067	17.4868	1.14371	20.2839	311.991	0.035397	1.44387e-09	3.04632	1.71721e-06	0.003001	0.00272055	0.000705896	24.0414	13.606	28.2196	5.60338e-09	1.55136e-09	4.39692e-10	0.00425828	0.000543288	0.0062291	0.0426068	0.0750206	0.00382046	620.222	376.371	385.1	3.44482e-06	2.55832e-06	2.40792e-06	0.0261287	0.0594778	0.000117247	0.000234688	0.000373745	0.000793066	3758.91	0.0196876
478	194.636	515.157	141.285	380.992	1.48066	2.1505	17.8363	1.20898	0.0249226	0.0721825	0.258688	0.747968	41.7969	0.517394	5.09524	97.1534	0.129897	6.10559e-08	1.98706	5.13124e-06	0.00198407	0.00486677	0.000803622	10.1392	84.0588	21.7026	1.14616e-07	1.37294e-07	2.31668e-08	0.000670997	0.000330266	8.18493e-05	0.0039329	0.237572	0.00322871	107.109	444.754	47.3288	1.22777e-05	9.5597e-06	6.77835e-07	0.0566671	0.126384	0.0142018	0.0415207	0.0530231	1.08945	2386.55	0.0181472
478	212.184	561.178	204.632	401.977	1.28681	1.90231	17.5332	1.5422	0.0218202	0.0795768	0.281259	0.858451	27.7719	0.437745	4.67179	93.1849	0.128988	9.02082e-08	2.12596	4.03288e-06	0.00167392	0.00430003	0.000459064	6.50929	84.6487	12.5619	1.24696e-07	2.56898e-07	3.83359e-08	0.000209435	0.00029895	5.27825e-05	0.00227685	0.189418	0.00236279	98.9431	392.084	40.6901	9.27698e-06	7.25099e-06	5.4032e-07	0.0606914	0.0846987	0.0138418	0.0343578	0.0416625	2.34789	2448.39	0.0216248
478	211.444	500.995	157.714	317.939	1.44273	2.18666	14.4913	1.92398	0.026427	0.0853982	0.30115	0.871254	37.0484	0.45928	5.43041	89.3831	0.137051	6.64522e-08	1.93211	4.98027e-06	0.00178783	0.0059072	0.000723464	8.91854	70.9815	17.3225	1.42801e-07	2.09454e-07	3.232e-08	0.000725303	0.000206962	6.4858e-05	0.00346311	0.19127	0.00240851	96.3416	418.516	45.099	8.34058e-06	1.1136e-05	6.79416e-07	0.0553956	0.0920828	0.0156897	0.0372116	0.0492558	1.76793	2403.95	0.0251361
478	240.701	613.701	218.866	400.26	1.42448	2.07578	21.3981	1.65176	0.0190512	0.0605752	0.249143	0.64607	38.5063	0.445108	4.93551	102.567	0.127219	4.80339e-08	2.2798	4.76718e-06	0.000819062	0.00294904	0.000334631	9.68796	92.8581	9.75326	9.18161e-08	1.38177e-07	2.1833e-08	0.000307264	0.000200135	4.03416e-05	0.00121242	0.171404	0.00173957	95.8999	506.442	38.7279	6.98406e-06	1.30303e-05	7.38741e-07	0.0411634	0.13049	0.0135849	0.0382231	0.0507474	1.34802	2661.94	0.0176416
478	213.557	458.482	165.37	262.573	0.975004	1.45602	13.2019	1.77066	0.0204493	0.0592324	0.240677	0.810131	28.4993	0.419328	5.44942	109.34	0.156788	8.39974e-08	1.96256	3.83024e-06	0.000825945	0.00311285	0.000491274	6.55855	69.3313	13.4504	1.88372e-07	2.64082e-07	3.46154e-08	0.000984756	0.000269844	6.97205e-05	0.00195971	0.193306	0.00189531	104.116	434.378	46.8586	4.47234e-06	1.04962e-05	7.62874e-07	0.0381514	0.104669	0.0132432	0.0349159	0.047817	1.34141	2622.45	0.0165917
480	946.497	8712.48	1728.68	10984.1	12.4235	22.3898	93.6709	2.57058	0.0190154	0.0339162	0.108404	0.184843	129.214	1.40012	20.0121	1340.82	4.34407	9.84935e-10	128.118	1.95517e-05	0.00122829	0.00137244	0.000503442	121.846	89.9433	55.6284	2.30586e-09	3.00438e-09	4.93859e-10	0.757998	0.807862	0.0900291	0.0144073	0.0170174	0.00476389	824.564	762.611	521.634	2.61861e-05	2.20336e-05	1.77496e-05	32.8628	15.7258	3.54557e-05	6.69628e-05	0.000128333	0.000600503	18028.6	0.00966636
480	855.43	7219.45	1481.36	9834.18	12.2873	21.6194	96.2478	2.39746	0.0199463	0.0400776	0.110505	0.220811	117.966	1.48011	21.0018	1366.23	4.2151	1.64763e-10	106.386	1.73487e-05	0.00224264	0.0014121	0.00047369	82.835	64.0879	52.8386	5.0666e-10	3.62752e-10	8.746e-11	0.356294	0.685054	0.27878	0.0160036	0.0160148	0.00578412	723.853	685.77	603.708	1.88936e-05	1.72751e-05	1.65452e-05	17.509	7.12521	4.64827e-05	8.49094e-05	0.00016774	0.000739715	18753.6	0.00501082
480	1105.66	12202.3	2323.47	13376.6	12.977	22.1263	108.789	2.49967	0.0210127	0.0347446	0.112681	0.238853	75.5796	1.30445	19.3318	771.658	1.08837	9.1888e-10	44.9188	6.2405e-06	0.00199888	0.00109907	0.00102202	73.6364	58.0598	61.5262	3.76558e-09	1.66844e-09	9.27727e-10	0.105748	0.160083	0.114439	0.0158574	0.0232037	0.0101252	436.857	509.364	487.39	5.18169e-06	6.47538e-06	7.39986e-06	3.93699	7.3587	3.5761e-05	6.60919e-05	0.000131318	0.000603147	19647.4	0.0134899
480	774.557	8758.82	1701.42	10383.4	14.1147	24.6156	92.1113	2.50033	0.00990463	0.0194275	0.0519601	0.115086	65.2621	1.63147	23.9478	849.443	1.63646	4.262e-10	63.4079	6.11517e-06	0.000815909	0.000916227	0.000284966	44.9968	63.2848	50.5057	6.19604e-10	6.44343e-10	1.75498e-10	0.0946724	1.6152	0.152919	0.0135159	0.0229457	0.00680427	433.572	499.133	514.973	6.01067e-06	8.63426e-06	7.75284e-06	12.5048	6.01412	3.02369e-05	5.21829e-05	9.4902e-05	0.000382573	15551.9	0.01055
480	713.407	8440.84	1548.47	8102.3	12.3762	21.8992	85.5037	2.59042	0.0109238	0.0172088	0.0279556	0.100205	115.241	1.72288	24.9734	1678.95	0.465069	1.80695e-09	178.448	3.42403e-05	0.00195043	0.000768038	0.000596737	100.477	91.3129	71.4126	5.9226e-09	2.51151e-09	6.727e-10	0.0110239	0.00651456	0.0050872	0.0148216	0.0224171	0.00982802	850.434	880.89	619.013	2.91419e-05	4.57996e-05	3.40212e-05	29.2625	25.3015	2.79885e-05	6.21997e-05	0.000101455	0.000328393	17146.5	0.0072359
481	62.0366	206.513	79.6817	1396.73	18.7255	37.1783	338.195	2.55133	0.100183	0.201149	0.873147	2.34321	12.6472	0.490149	8.02059	218.925	0.0233519	1.97823e-09	4.10198	1.16782e-06	0.00416339	0.00127586	0.00714853	24.4452	21.5102	24.525	3.46715e-09	1.46587e-09	1.40396e-09	1.07225e-05	7.9422e-06	5.37679e-05	0.012429	0.019826	0.00973987	549.261	1117.14	324.055	1.61083e-06	2.04986e-06	1.08056e-06	0.161999	0.0677634	0.00439227	0.0138777	0.0308094	0.247534	3895.52	0.0179963
481	71.5625	259.372	95.8568	1767.99	20.3063	40.6635	360.236	2.4661	0.074078	0.172011	0.813966	2.2178	14.8507	0.408392	7.34908	205.695	0.0410156	4.62186e-09	2.70345	5.9565e-07	0.00375475	0.00126787	0.00717051	23.5275	18.2542	25.4333	6.68719e-09	5.93992e-09	1.21147e-09	0.000263102	0.000146744	0.000120432	0.00525283	0.0180938	0.00896742	567.176	785.522	307.198	1.00966e-06	7.36178e-07	8.18548e-07	0.034802	0.0157286	0.00423218	0.0117807	0.044446	0.298226	4491.68	0.0193853
481	154.706	556.369	191.74	3439.67	16.9348	37.9337	571.519	2.52724	0.0854074	0.174884	0.800775	1.94285	42.8893	0.502335	8.75201	554.049	12.3329	8.2169e-08	7.92105	6.52996e-06	0.00566755	0.00286505	0.00458816	55.7568	685.025	423.658	4.6772e-07	3.95249e-07	4.11347e-08	4.97278	58.1872	21.3285	0.00478075	0.00755213	0.00646355	496.739	1986.38	1494.79	7.30789e-06	1.07981e-05	9.55343e-06	0.2807	113	0.00288214	0.0133673	0.0359827	0.26523	4402.78	0.0253291
481	74.092	216.705	81.7384	1587.95	17.5399	42.3262	333.635	2.8098	0.0476565	0.0925484	0.182702	0.52863	9.67123	0.286261	6.54193	184.671	0.00721515	2.6103e-09	3.36249	6.48002e-07	0.00304026	0.00122659	0.00299154	29.8758	8.54232	17.004	5.16244e-09	2.65968e-09	1.13961e-09	2.42873e-05	6.65151e-05	0.00108792	0.00735976	0.00819401	0.00559165	503.286	546.024	320.831	6.23559e-07	1.10988e-06	8.836e-07	0.133902	0.035208	0.000475969	0.0129934	0.052647	0.524256	4566.77	0.0295594
481	79.0037	260.16	96.1269	1524.59	16.3122	37.0436	329.439	2.67594	0.0308175	0.0799035	0.175466	0.420888	14.9431	0.271206	6.11554	166.575	0.0177569	6.67273e-09	2.75966	8.41569e-07	0.00226039	0.00114557	0.00194367	34.0041	13.4838	17.6825	1.49867e-08	7.62893e-09	8.92044e-10	0.000210148	0.00014638	8.40001e-05	0.0034395	0.00827386	0.00563956	454.072	410.168	294.256	7.48073e-07	8.63527e-07	9.07146e-07	0.12836	0.0243812	0.000576735	0.0147267	0.0618489	0.640242	4226.09	0.0246757
489	109.273	879.207	219.228	1357.34	11.3473	18.3744	109.123	2.21873	0.00705748	0.0126876	0.0323939	0.185454	1.43854	0.116047	1.43496	45.7449	0.00332531	1.15862e-10	3.63033	1.4366e-06	0.00072414	0.000236616	0.000258323	1.4243	1.32804	2.08544	3.10085e-10	1.85472e-10	3.62956e-11	4.41313e-05	1.50606e-05	6.49788e-05	0.00398146	0.0159134	0.0026494	46.1148	213.099	17.2141	3.93225e-06	4.28417e-06	3.85539e-07	0.0624542	0.0447621	0.011194	0.0228185	0.083633	5.58112	4458.25	0.00522126
489	100.01	915.817	209.233	1488.65	13.6901	22.4809	133.236	2.2467	0.00972318	0.0138378	0.0335257	0.161696	1.60259	0.0662282	1.10921	44.5901	0.00696948	9.19554e-11	0.948123	3.79583e-07	0.000602443	0.000421671	0.000278904	1.24328	1.47765	2.09437	2.18774e-10	6.90087e-11	3.79537e-11	4.75313e-05	0.000203085	2.96244e-05	0.00208034	0.0114358	0.00255319	40.8801	175.434	16.076	1.09673e-06	9.92055e-07	1.79486e-07	0.0206307	0.0299695	0.013011	0.0234549	0.070363	5.89747	4454.56	0.0192906
489	96.8273	697.568	176.413	1425.38	13.2642	22.3953	151.823	2.29591	0.0072882	0.0139795	0.0271321	0.164259	1.32745	0.0952251	1.74219	43.3964	0.00515936	3.42623e-10	4.81606	1.74507e-06	0.00100429	0.000173203	0.000273645	1.68098	1.40504	1.22154	6.74544e-10	4.00926e-10	4.11339e-11	0.000378706	1.91621e-05	1.1774e-05	0.00284192	0.0248903	0.00139442	39.6016	275.707	14.5214	4.72602e-06	3.64461e-06	3.97082e-07	0.0613131	0.0308663	0.0110269	0.023436	0.116567	5.41294	5753.24	0.0133023
489	102.412	894.507	212.811	1211.72	10.8188	18.1499	102.859	2.3427	0.00737801	0.0115546	0.0324313	0.153077	1.14584	0.1022	1.39878	45.1773	0.00604032	1.20753e-10	1.80701	1.03307e-06	0.000775876	0.00034381	0.000228438	1.38103	1.2073	1.51085	5.77712e-10	1.44647e-10	3.74087e-11	0.00170512	2.88405e-05	0.000137902	0.00389892	0.0142813	0.00354314	46.5606	189.831	17.2674	2.11017e-06	2.53589e-06	2.80389e-07	0.0224841	0.0282569	0.0117008	0.0244256	0.0782571	4.83158	4430.78	0.00698064
489	100.381	940.121	226.75	1521.67	13.9287	24.2142	163.021	2.51431	0.0112362	0.021387	0.0398679	0.187924	2.18029	0.0597124	1.14718	35.4071	0.0678127	1.09496e-09	0.658315	2.78711e-07	0.00146551	0.000234231	0.000374723	3.20466	1.70298	3.61689	4.4363e-09	1.56361e-09	9.5966e-10	0.356299	0.113961	0.201813	0.00209044	0.00416137	0.00230282	26.8816	102.902	19.9828	6.31357e-07	4.88262e-07	1.2822e-07	0.00372756	0.00617255	0.00768252	0.01167	0.027376	10.1365	3794.64	0.0369342
493	543.462	11227.8	2576.49	2960.3	5.00473	8.7766	182.267	3.47756	0.0446571	0.0671772	0.220954	0.618754	12.9846	0.869248	14.7769	402.058	0.0440099	6.43309e-10	3.2888	2.49979e-06	0.000344272	0.00372025	0.00242233	35.5168	17.0352	8.68001	1.6825e-09	1.14645e-09	2.02712e-10	0.0195551	0.00171343	5.12592e-05	0.0687027	0.023813	0.0187718	774.902	611.764	239.894	4.76557e-06	5.10605e-06	1.31077e-06	0.0776119	0.0597713	0.000253269	0.00135747	0.0029796	0.0100041	3639.72	0.0417788
493	507.762	10950.5	2320.56	3012.62	5.6041	9.78779	177.575	3.18869	0.0386256	0.0640556	0.21536	0.550793	16.4199	0.612053	8.78164	332.385	0.027867	1.52545e-08	1.82823	3.83749e-07	0.000358773	0.00278234	0.00268298	24.961	24.8511	13.2315	1.57282e-08	1.51005e-08	8.70036e-09	0.00202046	0.000385486	4.50875e-05	0.10578	0.0224393	0.00818033	672.15	359.757	159.434	9.19197e-07	5.52621e-07	1.8322e-07	0.0265288	0.0403017	0.000422971	0.00212267	0.00458584	0.0197017	3006.59	0.0127052
493	510.529	8436.82	2127.85	2927.11	5.50307	11.9468	207.305	4.3816	0.0399555	0.0591485	0.309973	0.876429	10.186	1.02956	17.2936	369.694	0.0619704	2.76016e-09	3.36801	3.13533e-06	0.000418625	0.00297468	0.00260569	27.9675	16.1629	5.68647	6.42143e-09	6.56051e-09	1.57123e-09	0.0368477	0.002188	0.000172632	0.0536807	0.0199434	0.0137696	591.557	673.538	275.042	6.34886e-06	5.68706e-06	1.30095e-06	0.215615	0.0962973	0.000299969	0.00134647	0.0025894	0.00838334	3526.71	0.0268691
493	595.543	9921.86	2483.77	3252.44	5.16642	9.75244	186.106	3.69631	0.0434634	0.0653341	0.229353	0.683651	10.0157	0.901594	14.7766	309.106	0.0631904	1.2608e-09	2.81557	2.76426e-06	0.000318219	0.0033294	0.00257995	28.2315	13.0272	5.70157	4.69854e-09	3.42364e-09	9.67295e-10	0.0184999	0.00189761	0.000101819	0.0395829	0.0231723	0.0160217	521.954	502.025	203.517	5.22087e-06	5.06928e-06	1.06202e-06	0.27991	0.0799949	0.000327956	0.00164503	0.00344357	0.00931452	3440.56	0.00980655
493	253.593	4178.83	934.19	1320.68	5.5139	10.3169	141.007	3.74528	0.0593592	0.082947	0.28938	0.795324	6.90948	1.43461	21.0772	451.69	0.0153406	4.19547e-10	3.83467	4.36549e-06	0.000154829	0.00436892	0.00349178	11.5277	9.47493	4.58222	5.13648e-10	7.60968e-10	4.64407e-10	0.000274193	3.43942e-05	4.24356e-05	0.0238086	0.0307115	0.0205517	393.692	844.878	549.756	1.07122e-05	8.22487e-06	2.92371e-06	0.0254967	0.068991	0.000186042	0.00097326	0.00209678	0.00505401	3743.35	0.019762
495	107.214	419.362	106.373	1798.17	17.2967	22.6004	118.449	1.64646	0.104611	0.178142	0.394383	2.2066	114.724	1.48386	10.2985	712.234	2.56142	3.12398e-09	15.1439	2.14565e-05	0.0030474	0.0035618	0.00557547	23.1974	316.094	51.4942	7.80752e-09	7.36274e-09	7.92015e-09	0.0015759	0.163682	0.0406422	0.0406119	0.337129	0.0433842	1467.75	986.141	401.214	3.64078e-05	2.00827e-05	2.00324e-05	1.73837	0.454015	5.7575e-05	0.00437704	0.061161	0.827234	4498.87	0.010425
495	95.5013	450.898	109.225	1835.84	18.9321	24.8152	102.772	1.69505	0.118054	0.205007	0.394269	2.13526	31.3592	1.22081	10.5923	445.338	0.184937	3.70885e-10	7.74207	1.83257e-05	0.00433456	0.00303799	0.00502609	21.5585	25.2594	39.1405	9.7775e-10	9.63715e-10	1.46428e-10	0.00267939	0.0799205	0.0161216	0.0604393	0.11078	0.0353674	1373.69	573.696	313.166	4.83047e-05	2.58644e-05	1.25291e-05	2.78311	2.2158	3.34407e-05	0.0035901	0.0424177	0.344665	6480.9	0.00925617
495	93.879	437.924	104.622	1800.07	19.6689	26.3738	117.963	1.74652	0.101543	0.189032	0.559766	3.31199	82.8676	1.42455	11.2245	537.546	0.294858	4.10242e-08	9.92319	1.18602e-05	0.00319025	0.00550152	0.00473826	15.4695	224.26	51.9011	1.00901e-07	7.3419e-08	6.25445e-08	0.00053556	0.000281938	0.000109609	0.0531874	0.166431	0.0377185	1220.43	680.172	361.52	2.64784e-05	2.7456e-05	1.33788e-05	1.79877	0.64758	9.52083e-05	0.00564296	0.044988	0.4044	4722.29	0.0120665
495	87.2871	351.642	87.6748	1576.75	18.4765	24.8603	107.393	1.62762	0.0895983	0.15337	0.378894	2.2677	61.3903	1.45649	10.4952	702.924	1.07037	4.40082e-09	14.7762	1.8354e-05	0.0029347	0.00457849	0.0053214	18.4544	138.899	56.8852	1.47427e-08	1.48032e-08	4.45851e-09	0.00228308	0.0640282	0.00761682	0.0493775	0.257161	0.0428408	1490.07	826.863	326.862	3.28907e-05	2.88858e-05	1.80039e-05	1.81708	0.480038	3.95667e-05	0.00350586	0.0629086	0.441616	5858.04	0.0126138
495	104.686	425.249	107.004	1950.51	18.9456	21.2225	109.939	1.56257	0.118816	0.192369	0.392159	2.1511	60.4407	1.49542	10.8424	599.766	1.16826	1.08524e-08	12.3201	2.20427e-05	0.00415387	0.0033543	0.00449593	22.5924	135.263	42.7017	2.84373e-08	2.50093e-08	2.32291e-08	0.00069628	0.12385	0.00968643	0.0429343	0.290512	0.0371579	1441.96	885.847	326.888	4.37882e-05	2.0975e-05	1.18823e-05	1.8758	0.756655	2.63811e-05	0.00259139	0.0386037	0.255426	6332.13	0.00828657
497	446.681	2306.95	628.441	7361.45	19.3051	56.923	549.314	3.72142	0.0487264	0.083094	0.351032	5.56216	128.531	3.68314	43.5914	3945.66	1.44397	7.81773e-09	140.402	5.49162e-05	0.00191411	0.0024362	0.00158917	49.3988	94.4019	432.128	2.4517e-09	3.06905e-09	2.20088e-08	0.0845261	0.0196583	2.34569	0.0611912	0.0686779	0.0435899	2464.83	3368.04	7633.87	6.74314e-05	7.81733e-05	4.91291e-05	31.9146	20.7689	0.000250424	0.00279191	0.00738736	0.0312596	13678.6	0.00212591
497	389.791	1889.77	508.04	6033.57	18.5749	59.46	510.974	3.7666	0.0609896	0.0968598	0.387106	7.03359	91.3304	3.37417	40.5108	2621.66	2.92774	1.77202e-08	401.525	0.000100659	0.00342866	0.00219641	0.0018481	40.7981	67.6167	397.705	6.97604e-08	2.93323e-08	1.51045e-08	0.0311041	0.0488594	1.94202	0.0851345	0.0561934	0.0234716	3102.68	3940.55	7502.6	0.000241325	0.000204247	0.000105862	90.7494	72.4173	0.000325933	0.00359526	0.00921656	0.0460837	13399.6	0.00335989
497	435.505	2831.57	734.866	7103.67	18.9307	54.4271	473.596	4.2006	0.0561892	0.0832907	0.390292	7.19368	98.7244	3.39121	37.3257	2840.01	2.84526	6.90494e-09	383.996	8.82693e-05	0.004016	0.00219009	0.00198883	43.3026	61.8496	381.921	3.21008e-08	1.54554e-08	1.33247e-08	0.0381252	0.0612036	1.95492	0.095135	0.0667579	0.0259581	2763.27	3767.29	7182.66	0.000269931	0.000171616	9.51823e-05	87.8736	86.3262	0.000346304	0.00340931	0.00918665	0.0594101	12162.8	0.00712687
497	435.307	2277.82	682.986	7071.36	19.615	66.9915	535.593	5.10345	0.0521068	0.0778186	0.664269	6.48511	131.682	3.93444	41.5387	3056.69	2.5741	2.86703e-08	409.896	9.79817e-05	0.00349385	0.00282372	0.00168929	58.4189	101.576	511.084	1.24072e-08	8.90082e-09	8.97607e-08	0.106352	0.0453591	9.12017	0.0752284	0.0722338	0.0213421	3045.55	4317.45	7087.66	0.000185079	0.000195814	0.000123696	74.453	55.2546	0.000670691	0.00312658	0.00711066	0.0346548	12549.1	0.00160389
497	476.837	2015.35	534.303	6388.83	15.2322	60.0143	485.96	4.56672	0.0439529	0.0683807	0.528068	6.70872	94.2777	3.7881	33.4194	2745.55	1.51891	1.82538e-09	318.634	7.05432e-05	0.00491382	0.00161294	0.00174252	48.6591	72.0474	372.776	6.8986e-09	3.36732e-09	4.53809e-09	0.0460287	0.0189132	2.88504	0.0843212	0.0567295	0.0318706	2031.55	3720.83	6570.43	0.00012463	0.000165658	8.41275e-05	62.512	53.9053	0.000695694	0.00350481	0.00729442	0.0431578	12608.9	0.00453655
513	35.6614	83.1565	26.1981	812.023	22.0301	27.3077	179.441	1.45512	0.0551167	0.0860575	0.135412	0.356814	55.9906	1.13901	3.71421	107.139	0.520079	5.86679e-08	1.07992	8.42114e-07	0.00126331	0.00787036	0.00479914	87.5146	671.063	3.48852	1.32413e-07	8.13493e-08	3.12755e-08	0.00189555	0.00200837	7.81791e-05	0.00757165	1.25325	0.00709016	675.97	656.897	16.2707	1.60734e-06	1.72137e-06	8.0563e-07	0.00616137	0.00487598	9.93479e-05	0.00535627	0.0809192	2.73195	3485.78	0.11359
513	34.9917	88.4249	27.0925	855.572	24.069	30.5663	175.96	1.3635	0.0574063	0.0904854	0.133472	0.367608	48.2045	1.26304	3.98918	106.546	0.241619	8.95758e-09	1.19075	1.74459e-06	0.00127217	0.00478194	0.00412562	82.0419	443.224	2.95342	2.54938e-08	1.05683e-08	2.49839e-09	0.000671848	0.000355138	2.41595e-05	0.00808252	1.88719	0.00583373	792.569	863.016	13.4896	3.57618e-06	4.07224e-06	7.61755e-07	0.0256307	0.0156108	3.54141e-05	0.00334488	0.0624279	2.06026	3062.53	0.0725744
513	34.3454	75.8158	24.806	799.072	21.5299	27.164	178.117	1.42492	0.0601534	0.0939148	0.141414	0.4	43.3659	1.3137	5.9089	96.7111	0.202811	5.49835e-09	1.95834	5.20883e-06	0.00165377	0.00567055	0.00393588	96.5291	369.174	2.78916	1.24849e-08	1.07479e-08	2.58835e-09	0.000462839	0.000217135	2.58214e-05	0.0182772	1.69158	0.00556682	870.234	883.045	11.8623	8.90176e-06	9.79103e-06	1.51092e-06	0.0331305	0.0261679	5.36878e-05	0.00442868	0.0889353	2.4037	3629.52	0.0230287
513	37.7541	86.1498	28.5318	861.217	21.9888	26.5059	180.146	1.3959	0.0573332	0.0870179	0.145447	0.428714	48.7966	1.74751	5.08003	105.004	0.281589	2.27666e-08	2.20703	2.31126e-06	0.00115826	0.00469224	0.00374312	94.3183	416.614	2.78661	3.98926e-08	1.96044e-08	5.93148e-09	0.00125168	0.000302639	6.35482e-05	0.010944	3.00844	0.00595569	847.368	940.608	11.1547	5.34879e-06	3.98341e-06	1.44543e-06	0.0367653	0.029293	9.10196e-05	0.00394312	0.0547253	2.15299	2642.53	0.0929269
513	35.734	81.4642	27.2754	845.527	21.6391	28.4632	171.775	1.36839	0.0634419	0.0960553	0.154519	0.460937	52.0594	1.20654	4.74176	102.587	0.160859	3.65356e-09	0.984644	1.21259e-06	0.00195577	0.00607425	0.00552465	110.176	302.611	3.64578	6.88799e-09	6.20317e-09	1.7293e-09	0.00108063	0.000200767	3.13314e-05	0.0125484	1.51516	0.00743373	666.792	677.43	15.9066	2.53217e-06	2.46101e-06	1.27505e-06	0.0141625	0.014248	8.26558e-05	0.00453447	0.0659882	2.16995	3469.77	0.0893902
514	364.384	1709.86	418.58	5646.03	16.2233	25.2649	135.584	1.90106	0.0832627	0.131849	0.516244	1.53009	75.4439	1.64137	25.0831	355.569	0.362238	5.97656e-10	2.44219	1.87362e-06	0.0045835	0.00564827	0.005405	66.9452	98.2295	72.2884	5.92729e-09	3.63296e-09	7.70844e-10	0.00872869	0.136809	0.0239456	0.041107	0.0309057	0.0956471	625.133	413.585	380.674	5.90948e-06	4.71797e-06	1.15567e-06	0.0526384	0.0690274	7.68844e-05	0.00108736	0.00419198	0.0221071	6303.52	0.0025218
514	299.828	1559.55	355.178	4840.12	17.4988	27.6356	138.305	2.02643	0.0737586	0.127393	0.928558	1.90043	71.2952	1.28307	20.6394	371.924	0.409809	5.40196e-09	1.13509	5.67262e-07	0.0046733	0.00664437	0.00622158	65.8399	90.6586	64.7528	1.60442e-08	1.00823e-08	3.46184e-09	0.00308444	0.169993	0.0122953	0.0377511	0.0291347	0.0877085	609.427	373.041	373.568	1.52787e-06	1.15587e-06	4.86027e-07	0.0127126	0.0388621	0.000260552	0.000958314	0.00211905	0.0112787	5731.4	0.00200291
514	240.593	1238.01	261.361	3835.31	18.5246	28.7514	146.357	2.02082	0.0791107	0.125371	0.67918	1.52446	65.3844	1.1485	18.8152	350.068	0.350226	1.2477e-07	0.960682	4.67119e-07	0.00508883	0.00647283	0.00627649	55.2672	78.9822	60.7709	2.6954e-07	1.69277e-07	8.21671e-08	0.00720601	0.10379	0.0458257	0.0319408	0.0242773	0.0836491	539.111	347.102	357.107	1.41689e-06	9.36628e-07	3.8363e-07	0.00758393	0.0312116	0.000189787	0.00133457	0.00315221	0.0226835	5940.88	0.00233849
514	294.964	1382.72	325.965	4798.65	17.6387	26.7234	145.853	1.9235	0.0711738	0.112617	0.721709	1.68832	90.9997	1.19977	17.3736	417.967	0.983446	4.42288e-10	1.44746	4.54547e-07	0.00458536	0.00522496	0.00521828	73.8226	112.512	76.2923	3.36215e-09	2.8977e-09	9.10665e-10	0.0549779	0.42706	0.119086	0.0282064	0.0260029	0.0760526	628.979	455.225	363.655	1.6544e-06	9.66401e-07	3.11817e-07	0.0224914	0.111906	0.000213273	0.00119778	0.00347314	0.0214363	5696.82	0.00396857
514	382.048	1819.28	422.693	5731.75	16.1407	26.4552	158.39	2.01776	0.0680923	0.111601	0.766069	1.80606	82.1649	1.30237	23.4683	390.014	0.791912	3.62889e-08	1.10127	6.24826e-07	0.00458912	0.00490152	0.00558636	78.3147	100.304	72.3486	1.03138e-07	7.60968e-08	3.90161e-08	0.0169519	0.208342	0.0834435	0.0352238	0.0252699	0.0841453	632.459	439.952	331.609	1.76721e-06	1.21675e-06	2.69628e-07	0.00499542	0.020307	0.000216883	0.00110562	0.00255453	0.0160988	5929.08	0.000950715
515	137.59	1310.46	299.135	1553.89	12.2747	22.2665	100.733	2.8355	0.0117333	0.021485	0.0348021	0.329303	36.0489	0.211047	2.38556	345.059	0.488064	5.3872e-09	0.556666	2.85412e-08	0.000925611	0.000966479	0.000781213	57.953	20.7313	24.8137	1.45486e-08	5.37542e-09	2.31482e-09	0.123293	0.163009	0.00608401	0.00593548	0.0109233	0.0107764	341.176	504.415	143.081	8.72017e-08	1.08616e-07	1.08726e-08	0.0173493	0.00372766	0.000285801	0.000399105	0.000637412	0.275686	2659.46	0.0115146
515	233.493	3538.38	667.15	1610.08	7.4969	16.0242	68.2779	3.56614	0.00820659	0.0191025	0.0374688	0.262153	27.1033	0.241765	2.72949	375.986	0.149016	2.18936e-09	0.788937	4.52951e-07	0.00103193	0.000543647	0.000500115	65.1316	13.605	30.9673	5.90208e-09	2.84332e-09	6.70547e-10	0.297611	0.0347362	0.067261	0.00819455	0.0109091	0.00614116	439.13	693.106	127.608	1.42653e-06	8.84979e-07	1.14102e-07	0.0353463	0.00416398	0.000350475	0.000556734	0.000906775	0.0759481	2809.96	0.00644053
515	153.266	1928.15	412.262	1465.24	10.3114	18.707	77.53	3.06967	0.00456898	0.0108371	0.024202	0.203847	24.1529	0.180532	2.20551	354.196	0.159716	1.1492e-09	0.831448	4.64488e-08	0.000469723	0.000351232	0.000338205	50.4707	11.4561	20.6976	2.94754e-09	1.09441e-09	3.81609e-10	0.0670962	0.00629035	0.0139704	0.00635508	0.010104	0.00928044	311.458	515.034	153.56	1.4396e-07	1.07095e-07	1.79117e-08	0.0338456	0.0096506	0.000364244	0.000567518	0.00100639	0.105424	2895.59	0.0102911
515	397.744	6265.88	1235.13	4012.09	10.5064	21.1761	85.7339	3.40492	0.00669503	0.0159296	0.0309567	0.210542	20.8315	0.26916	2.77253	377.384	0.0718808	3.00997e-09	0.81011	3.96002e-07	0.000624564	0.000421864	0.000506917	63.8183	7.13647	36.0514	6.48795e-09	2.79998e-09	6.01767e-10	0.92816	0.0645293	0.234271	0.00703249	0.01163	0.00725509	361.467	588.084	240.634	1.39318e-06	9.09595e-07	1.6953e-07	0.0548372	0.0434576	0.00030021	0.000502437	0.000904803	0.0908116	3386.77	0.0134844
515	141.669	1611.31	320.637	1653.36	12.7866	23.4197	100.29	2.8009	0.00507468	0.0117685	0.0230064	0.198502	19.5421	0.234937	2.34998	349.956	0.0457407	5.96443e-10	0.780585	2.76816e-07	0.000320616	0.000366723	0.000474469	49.403	7.58082	25.0383	1.23078e-09	5.00419e-10	3.89364e-10	0.0800666	0.00298122	0.012843	0.00569579	0.0151785	0.0115146	359.389	572.505	161.43	4.69842e-07	5.56806e-07	1.95168e-07	0.00192849	0.0060723	0.000300084	0.000436984	0.000760019	0.122846	2886.26	0.0113337
516	218.512	1093.7	298.132	5735.03	24.8205	37.255	267.967	1.93631	0.067264	0.114278	0.404354	0.704584	13.9282	0.658015	11.5909	328.161	0.13497	3.28415e-08	1.73291	8.24016e-07	0.00354918	0.00150868	0.000971049	43.2391	56.7756	2.94582	6.35589e-08	3.16952e-08	1.76853e-09	0.112625	0.0102673	0.000743596	0.0179276	0.00500123	0.0104002	489.744	284.551	156.182	1.04628e-06	1.28856e-06	1.00996e-06	0.221674	0.155239	0.000625206	0.00253449	0.00583335	0.0198539	3326.64	0.0342361
516	138.176	957.803	231.916	4826.49	32.4845	57.2447	282.604	2.39271	0.0682198	0.11052	0.257736	0.481648	11.9397	0.690496	10.7704	283.569	0.138158	3.496e-09	1.25505	5.53327e-07	0.00386038	0.00202028	0.000337263	27.8034	30.2694	3.50143	8.42521e-09	5.08798e-09	1.31825e-10	0.148545	0.014814	0.00401691	0.00712591	0.0111665	0.00530074	586.242	199.146	119.047	7.48381e-07	1.02948e-06	5.67743e-07	0.0166846	0.0282592	0.00076927	0.00274251	0.00701419	0.0153131	3362.23	0.0325498
516	87.6817	590.23	150.002	2240.04	23.4677	35.238	166.444	2.0189	0.113844	0.165259	0.331727	0.944433	9.49166	0.514107	10.0771	303.129	0.139812	1.94038e-08	1.72475	1.50785e-06	0.00330361	0.00129945	0.00159604	12.9821	13.5528	5.34061	4.23884e-08	2.89457e-08	4.006e-09	0.0204535	0.00177673	0.00180516	0.0166074	0.00605663	0.00718597	714.536	323.926	207.082	3.1466e-06	2.43198e-06	1.90047e-06	1.68114	0.433529	0.000147443	0.00193064	0.00548153	0.0254724	4922.4	0.0201919
516	164.649	992.988	251.468	4192.32	23.4679	36.9376	203.719	2.12622	0.0973047	0.143763	0.347142	0.860145	16.613	0.542578	12.6557	275.019	0.0362288	3.64883e-08	3.89456	7.96076e-06	0.00586958	0.00247175	0.00247701	18.4666	67.6064	5.17217	5.79724e-08	3.50719e-08	6.21292e-09	0.000850434	0.000527291	0.000301458	0.0257303	0.00496421	0.00792929	1008	567.743	197.545	9.2411e-06	8.48068e-06	6.62491e-06	3.02549	0.555748	0.000129234	0.00230616	0.0068424	0.0353945	5003.65	0.00951958
516	152.299	919.331	227.156	5153.53	31.8887	54.0156	302.458	2.12331	0.0854313	0.134787	0.287105	0.603945	10.1237	0.707991	11.1176	307.431	0.112222	7.09698e-09	1.18257	6.68212e-07	0.00303626	0.00189631	0.000824659	18.1292	46.3485	2.35494	2.05091e-08	7.34618e-09	2.61687e-09	0.000224541	0.000803508	5.96563e-05	0.00832945	0.0197522	0.00371141	440.187	204.012	164.989	1.13928e-06	1.1512e-06	5.42208e-07	0.0237782	0.114011	0.000704404	0.00295608	0.00686785	0.0187907	3162.76	0.0115239
518	116.982	864.81	208.248	1078.99	8.74208	16.1368	95.9388	2.47819	0.0459571	0.0831454	0.30985	0.671787	2.20725	0.186705	1.20315	31.0194	0.00214883	8.28384e-10	0.21825	6.46567e-08	0.00488769	0.00266515	0.00311657	5.90756	3.69922	0.710035	2.06026e-09	1.01137e-09	4.82337e-10	7.41357e-06	8.15125e-06	1.91013e-06	0.021541	0.00823591	0.00774272	98.805	47.6098	8.45461	5.0538e-08	6.72003e-08	7.48269e-08	0.0156201	0.00112593	0.00212088	0.00834484	0.013141	0.258087	5271.24	0.0149028
518	103.017	642.64	167.981	1226.83	11.2637	20.1685	111.035	2.32167	0.0557771	0.0972076	0.359224	1.01041	2.89604	0.206231	1.75733	36.7191	0.00224044	1.75441e-09	0.244254	7.56586e-08	0.00466397	0.00304594	0.00639139	6.24676	4.62212	1.2098	2.4393e-09	1.99639e-09	1.59209e-09	1.17757e-05	8.48519e-06	2.89744e-06	0.0224183	0.00889065	0.010057	106.629	54.5772	9.32477	1.17194e-07	1.12247e-07	8.2677e-08	0.0310648	0.00439302	0.00138152	0.00788818	0.0157246	0.126495	5357.79	0.00602266
518	107.994	692.483	174.154	1086.32	9.77047	17.4859	96.6103	2.39064	0.0497626	0.0845835	0.306242	0.915222	2.65765	0.180954	1.52757	35.034	0.0022174	2.01019e-09	0.252756	8.55138e-08	0.00420882	0.00309392	0.0042656	6.04252	4.28351	0.903141	4.42566e-09	2.36689e-09	1.2274e-09	4.51401e-06	1.61115e-05	1.49502e-06	0.0223362	0.00755097	0.00827528	100.505	50.14	8.98236	1.01643e-07	1.02925e-07	1.0214e-07	0.0210459	0.00329379	0.00154633	0.00889425	0.0173681	0.127812	5243.15	0.0118921
518	96.9818	593.1	148.612	1184.77	11.9054	20.6286	118.134	2.31444	0.0600269	0.105014	0.400377	1.17096	3.0911	0.228553	1.72004	35.5302	0.00234595	3.32368e-09	0.245603	1.02196e-07	0.00552727	0.00291493	0.00689641	7.28653	5.14325	1.24037	5.74915e-09	2.23111e-09	2.22164e-09	2.55754e-05	5.7869e-06	3.28379e-06	0.0257692	0.00821043	0.00993068	112.796	72.2419	9.08341	1.11807e-07	1.6638e-07	1.30339e-07	0.0234242	0.00601614	0.00136643	0.00876135	0.0176777	0.139176	5333.97	0.00933488
518	84.5135	485.88	125.409	1042.79	12.0799	20.4772	104.205	2.25878	0.0628963	0.107142	0.422574	1.18965	2.94068	0.235579	1.97136	34.1802	0.00213135	3.67708e-09	0.24708	1.49819e-07	0.00523464	0.00268757	0.00692796	8.22333	5.33953	1.05509	6.31769e-09	4.39242e-09	3.29268e-09	8.80028e-06	9.52285e-06	3.29357e-06	0.0275102	0.0102705	0.0104941	133.163	69.4437	8.89985	1.46737e-07	2.23922e-07	1.85256e-07	0.0202817	0.00198779	0.00136303	0.00857192	0.0170666	0.124635	5291.38	0.00763997
522	235.302	1233.79	307.602	4734.35	20.9272	34.5249	204.839	2.18381	0.112292	0.176264	0.51488	3.16015	54.5488	1.07883	10.7519	403.091	0.0851181	5.67597e-10	33.2558	2.3011e-05	0.00571913	0.00890569	0.00581885	81.99	46.1597	45.2125	1.06869e-09	7.24892e-10	3.58122e-10	0.00314519	0.000468487	0.000105906	0.061515	0.335472	0.0193353	683.938	3116.32	88.7429	3.90061e-05	4.37168e-05	3.13976e-05	0.217377	0.4686	7.21784e-05	0.00182649	0.00854596	0.0158433	4780.85	0.012951
522	129.296	626.049	154.552	2739.88	22.3914	34.3152	197.569	1.95544	0.128087	0.205754	0.523872	2.80344	52.1142	1.20221	11.433	296.263	0.202084	6.81628e-10	36.5343	2.67967e-05	0.0048766	0.0085884	0.00983084	80.2553	44.0515	55.4831	2.14388e-09	1.71199e-09	3.34726e-10	0.0111503	0.0107104	0.000412426	0.0660562	0.414477	0.0152529	667.537	2320.99	61.6229	5.22646e-05	5.58808e-05	2.27816e-05	1.01747	1.23102	4.3918e-05	0.00131256	0.00907571	0.0208444	4052.03	0.0220028
522	292.703	1547.44	383.564	4870.93	17.3347	29.4936	242.571	2.21649	0.0918689	0.146931	0.516456	1.95526	53.296	1.19081	13.1711	414.667	0.0592905	1.63426e-10	32.3041	3.60318e-05	0.00790429	0.00850212	0.00316722	92.9924	59.1343	22.2661	4.14672e-10	3.31651e-10	8.70348e-11	7.00209e-05	3.21788e-05	1.62572e-05	0.0666441	0.346711	0.00727823	744.932	3755.07	125.348	6.5687e-05	5.21185e-05	3.06373e-05	0.272154	0.569677	0.000115363	0.0021403	0.00763535	0.0127662	5091.8	0.0231235
522	467.206	2787.15	692.987	13036.7	27.4462	46.1416	348.782	2.2438	0.163228	0.251618	0.62753	2.45899	44.2152	1.32354	12.9167	464.892	0.0450175	3.50232e-09	24.5445	1.04831e-05	0.00689256	0.00776009	0.0106496	34.5435	35.3049	54.7983	5.91248e-09	3.88956e-09	5.39964e-09	1.87328e-05	0.000273623	0.000169078	0.0739169	0.203518	0.0238127	513.084	2642.45	115.958	2.57291e-05	1.74699e-05	9.27229e-06	0.521316	0.841558	0.000228617	0.00274547	0.00756018	0.0189879	5891.26	0.0324586
522	146.027	622.647	161.656	2845.16	21.1949	32.1826	195.579	1.93566	0.129158	0.205143	0.454441	2.64186	56.6031	1.15602	10.3176	315.927	0.0947806	2.25836e-10	32.2125	1.56362e-05	0.00613002	0.0092046	0.00960442	69.634	50.303	67.2468	3.7321e-10	4.80595e-10	2.73666e-10	0.000673249	0.00170886	0.000213469	0.0538701	0.398993	0.0150973	597.666	2985.73	66.4551	3.8771e-05	3.05669e-05	2.16293e-05	0.185488	0.169546	1.97842e-05	0.00124783	0.0132627	0.03097	4347.44	0.0144017
523	229.19	1370.78	307.655	2854.11	12.9922	20.2785	76.7568	2.01421	0.00591622	0.0157133	0.0307081	0.147435	13.5172	0.364918	4.72595	83.578	0.025297	4.1175e-10	1.79774	1.37874e-06	0.00107167	0.000795575	0.000649408	16.4448	8.75065	23.5401	1.08965e-09	2.90036e-10	2.68268e-10	0.00291951	0.000269384	0.000862235	0.0375398	0.020009	0.0149433	139.685	181.294	33.5181	6.80912e-06	3.36148e-06	1.15363e-06	0.450839	0.716097	0.000143752	0.000214718	0.000364157	0.00195526	4083.13	0.00470202
523	239.745	1480.23	338.998	3634.34	15.4424	24.0979	99.0256	2.03971	0.00715534	0.0165473	0.0340205	0.0784161	19.1889	0.267068	3.55671	73.6982	0.0373002	8.69663e-10	0.792914	9.75808e-07	0.00111343	0.000834459	0.000634859	24.8842	6.73862	31.2816	1.24383e-09	1.14972e-09	7.25626e-10	0.00565852	0.000224925	0.00210121	0.0227131	0.0176871	0.0101239	95.6287	127.357	29.7591	2.56152e-06	2.93355e-06	9.54124e-07	0.0786043	0.0916789	0.000166212	0.000257579	0.000445547	0.00273976	3609.58	0.00659211
523	250.815	1517.12	336.789	3587.88	15.0539	23.1678	96.2564	2.00046	0.00483794	0.011358	0.0215527	0.0967579	24.9991	0.19251	2.26014	96.642	0.0573317	1.41288e-09	1.58016	5.86467e-07	0.000900384	0.00057868	0.000463713	26.7675	7.22628	33.6848	3.16763e-09	1.88524e-09	4.63521e-10	0.00365053	0.000518881	0.00109915	0.0188778	0.0145421	0.00724361	138.169	155.619	32.297	1.42704e-06	1.39072e-06	4.25321e-07	0.397774	0.62204	0.000167699	0.000249793	0.000429861	0.0217818	3268.14	0.000828338
523	258.748	1607.88	393.503	3377.13	12.3999	19.6136	75.6623	2.06984	0.00824527	0.0185769	0.0444884	0.105796	14.9109	0.424782	6.37128	110.845	0.0313742	8.82593e-10	1.14382	8.55031e-07	0.00104831	0.00104255	0.00102601	18.8529	11.0184	26.2833	1.60876e-09	8.87677e-10	9.35443e-10	0.0021042	0.000325129	0.00109289	0.0399143	0.0221768	0.0214042	197.289	136.553	59.4027	3.17383e-06	2.1524e-06	6.01846e-07	0.293765	0.0697392	0.000116631	0.000183568	0.000334715	0.00118603	5091.34	0.00315583
523	245.019	1524.97	375.93	3333.66	12.9203	20.4326	79.2301	2.07698	0.00753218	0.0157017	0.040763	0.0711331	18.3385	0.386892	5.3736	103.567	0.0314728	9.62299e-10	1.2755	9.29504e-07	0.000866117	0.000836695	0.000972162	20.388	7.57287	34.7875	1.93216e-09	9.04256e-10	9.58239e-10	0.00203976	0.000178203	0.000569974	0.0346928	0.0191181	0.0185248	151.16	156.105	51.2164	3.92752e-06	2.6154e-06	7.82744e-07	0.343466	0.218239	0.000130794	0.000207039	0.000387852	0.00150979	4808.21	0.00292685
528	160.307	903.887	218.509	1586.92	10.6962	18.771	118.037	2.34763	0.080895	0.130401	0.241016	0.753829	31.467	1.80107	20.6345	250.789	0.0339854	5.82816e-10	7.25837	1.89033e-05	0.0141615	0.00603511	0.00515636	134.027	54.6069	3.53703	1.45173e-09	1.26233e-09	3.05186e-10	4.84229e-05	0.000122687	1.12568e-05	0.0572196	0.0993773	0.067622	1435.18	2941.39	15.3304	2.6872e-05	3.89725e-05	1.39207e-05	2.56789	10.0208	6.78276e-05	0.00147092	0.00638451	0.00921789	6482.52	0.00618615
528	153.545	856.584	197.248	1311.92	10.0901	18.2822	125.476	2.39453	0.076812	0.131913	0.246345	0.768643	32.8557	1.7384	21.6081	259.49	0.0380181	1.83531e-09	9.72711	2.99089e-05	0.0135971	0.00598409	0.00480973	132.649	66.2465	3.34267	4.55755e-09	3.76965e-09	3.72887e-10	0.000421902	0.00474141	6.36967e-06	0.0571305	0.113764	0.0629716	1528.63	2891.96	16.8588	4.05295e-05	6.0406e-05	1.93868e-05	3.7799	12.6671	7.2937e-05	0.00159016	0.00652831	0.00970813	6675.25	0.00506413
528	172.985	995.701	220.926	1699.7	11.0591	19.9612	117.34	2.31174	0.0935334	0.153595	0.260092	0.752185	25.5385	1.62979	20.4373	265.681	0.0263543	4.55107e-10	6.09517	1.49969e-05	0.0162671	0.0063437	0.00687993	127.202	58.2394	2.74842	1.39439e-09	1.2795e-09	1.72454e-10	0.000836655	0.000420032	1.59132e-05	0.0655092	0.0667864	0.0722163	1410.23	2617.27	19.6053	2.76173e-05	2.61436e-05	1.50684e-05	2.5149	6.92431	6.13591e-05	0.0012987	0.00582069	0.00846353	6228.98	0.00515634
528	147.388	853.02	207.853	1527.61	10.8089	19.8467	118.107	2.37976	0.0874958	0.147743	0.27949	0.812251	28.0286	1.70876	20.7408	260.229	0.0192748	1.42512e-09	8.1924	2.26313e-05	0.01434	0.00659029	0.0056813	116.227	68.9158	2.67396	4.21978e-09	2.86239e-09	4.29221e-10	0.000312168	0.00079865	3.54067e-06	0.0608555	0.0929575	0.0651052	1373.99	3198.88	17.2436	3.21888e-05	3.86362e-05	1.62787e-05	2.76242	8.79171	6.65915e-05	0.00156944	0.00680024	0.0094685	5900.78	0.00513074
528	147.655	878.597	197.478	1511.48	11.2027	19.8232	108.018	2.28979	0.0955519	0.151299	0.253973	0.766574	31.1538	1.69498	19.8217	285.383	0.0222964	1.03959e-09	8.89378	2.61912e-05	0.0164057	0.00644897	0.00664474	140.377	85.5912	3.15713	3.39235e-09	2.48378e-09	4.93991e-10	0.000337543	0.000272486	9.66332e-06	0.0703599	0.0930932	0.0710947	1594.99	3302.5	19.1661	4.08458e-05	4.51872e-05	2.37412e-05	3.4244	10.9962	6.63615e-05	0.00146583	0.00642315	0.00909175	6402.32	0.00456356
529	356.404	1495.45	421.788	3291.2	10.1987	23.227	207.455	3.12243	0.0313468	0.0440841	0.525171	3.00513	93.1113	0.458773	11.8027	408.829	0.452608	9.75054e-09	1.1613	1.44365e-06	0.00270893	0.00293588	0.000948442	81.7435	552.059	38.7849	2.88927e-08	1.63641e-08	6.08927e-09	0.00107068	0.182048	0.000587408	0.0125803	0.0486712	0.00359169	526.685	854.976	258.826	3.07035e-06	3.17503e-06	6.07293e-07	0.0785544	0.0488955	0.00220244	0.0158028	0.0330448	0.0840245	3590.28	0.00555331
529	249.392	850.661	243.502	3651.99	16.1313	28.005	256.867	2.17855	0.0658579	0.155402	0.921386	2.88034	102.247	0.422381	11.8833	470.98	0.475386	2.51842e-08	2.08596	2.09263e-06	0.00347589	0.00905854	0.00142776	95.3422	434.939	37.2757	6.09664e-08	3.91897e-08	3.24078e-09	0.00445801	0.0441023	0.000506038	0.0103161	0.057644	0.00355048	602.778	841.127	234.78	4.777e-06	2.31423e-06	1.31387e-06	0.204823	0.204666	0.00281882	0.0169115	0.032265	0.129544	3732.59	0.00454522
529	395.512	1451.43	402.823	5480.32	16.4727	31.1215	296.925	2.53505	0.0521299	0.0730861	0.802139	3.17843	84.6943	0.327012	13.0905	478.884	0.482868	2.34214e-09	1.80376	4.06153e-06	0.00510606	0.00518765	0.00124331	82.4519	300.154	45.5691	5.08896e-09	5.9059e-09	9.27891e-10	0.0254286	0.159773	0.00166912	0.01784	0.042387	0.00256518	568.659	954.021	255.031	8.85239e-06	6.91732e-06	1.77353e-06	0.372515	0.300085	0.00383871	0.017241	0.0312764	0.135099	3970.86	0.00909461
529	371.895	1527.22	422.235	3444.81	10.7563	22.2579	205.85	2.68324	0.0300459	0.0428116	0.325655	2.28243	89.4126	0.500239	10.1834	460.046	0.36405	1.41514e-08	1.70373	1.66796e-06	0.00209953	0.00255368	0.000897506	86.297	371.064	49.5603	4.21838e-08	3.0976e-08	6.99221e-09	0.00298149	0.161566	0.000779979	0.0126371	0.0577562	0.00436058	646.043	812.873	316.268	4.99568e-06	2.77366e-06	7.21835e-07	0.209414	0.119002	0.00154915	0.0128059	0.0302458	0.0814637	4485.39	0.00406248
529	267.686	1069.07	317.94	3907.88	15.8846	30.1339	290.765	2.56937	0.0491286	0.0669199	0.882578	3.4835	93.2082	0.401682	13.4202	466.143	0.508716	1.26936e-08	2.26919	2.53932e-06	0.00300453	0.00567487	0.00125727	69.2546	452.029	45.5631	3.75416e-08	2.62155e-08	5.0645e-09	0.0087082	0.102292	0.0011282	0.0138816	0.0652017	0.00370809	597.808	875.442	309.735	6.40999e-06	3.67882e-06	1.29966e-06	0.232155	0.213611	0.00247598	0.0156794	0.0303413	0.085585	3983.68	0.00413745
545	131.096	1534.28	374.204	1194.3	9.85545	20.9932	73.1466	3.98254	0.0220202	0.0354322	0.116805	0.495621	6.85293	0.816226	3.88057	493.221	0.0397139	7.10563e-10	5.36307	1.02949e-06	0.00124639	0.00101464	0.00103833	9.21821	11.9567	1.98856	1.126e-09	1.0937e-09	1.46302e-10	0.00969166	0.0098116	0.0002423	0.0242924	0.0173135	0.0762642	421.408	473.337	221.309	6.21892e-07	7.72876e-07	1.68462e-06	1.46081	2.13963	0.00680218	0.0168361	0.0619486	0.245757	7668.33	0.00666969
545	233.597	2735.51	582.233	4964.81	19.7378	47.4769	260.675	3.19121	0.0435678	0.0897321	0.156965	0.256149	15.3913	0.860981	4.76141	594.406	0.265282	8.79115e-10	19.3595	1.17593e-06	0.00227888	0.00123279	0.00102056	15.6729	70.6057	3.7459	2.90081e-09	1.65104e-09	2.03188e-10	0.00900891	1.35789	0.00514221	0.0328444	0.021506	0.0433838	608.965	599.074	179.55	2.81482e-06	1.96662e-06	1.4363e-06	6.63223	5.67302	0.00815846	0.0179492	0.0542025	0.202135	8652.1	0.0155967
545	134.27	1640.9	400.634	1101.23	8.78054	20.3888	106.286	4.66903	0.0190079	0.0313519	0.103989	0.428913	7.78286	0.928047	4.14507	455.566	0.0414106	3.63196e-10	4.55832	5.3689e-07	0.000889812	0.0011658	0.000858321	12.6976	15.7121	1.62643	7.32205e-10	5.95426e-10	7.28618e-11	0.0136524	0.0182029	0.000465571	0.0281521	0.0225915	0.0742887	420.187	454.909	199.579	4.46506e-07	6.67235e-07	7.87939e-07	0.901721	1.02062	0.00575037	0.0150908	0.0436005	0.154568	8168.83	0.010528
545	172.468	2396.53	562.125	1857.24	9.82178	25.6	132.06	4.17666	0.0223728	0.0545596	0.123612	0.381781	7.95937	0.89736	4.37475	454.209	0.0340832	2.47037e-10	6.64585	5.46755e-07	0.00118615	0.00177226	0.000998331	11.7644	14.6419	1.708	6.92302e-10	6.11533e-10	1.07419e-10	0.00521958	0.00642904	0.000131722	0.0307474	0.0347701	0.0698914	443.756	506.958	172.091	6.62243e-07	8.59561e-07	3.40514e-07	2.80251	1.87593	0.00792999	0.0156658	0.0397928	0.143568	7040.69	0.020743
545	320.079	5785.02	1306.3	5183.83	14.9071	36.6529	240.407	3.95308	0.021322	0.0728222	0.147813	0.384003	9.5739	0.781791	4.64186	229.239	0.0692639	1.12016e-09	1.74383	1.90567e-07	0.00112125	0.00168655	0.000990261	7.53722	51.7171	1.97377	2.42405e-09	2.89597e-09	3.29993e-10	0.00541456	1.65497	0.00152269	0.0233551	0.0247795	0.0761211	225.925	367.887	120.688	1.79686e-07	2.71111e-07	2.88076e-07	0.0362983	0.0147535	0.00826681	0.0168167	0.0411276	0.142004	8037.55	0.00865186
546	223.048	1188.06	317.633	2796.49	11.9223	20.0602	114.134	2.27771	0.0338916	0.0530809	0.148127	0.327209	11.2212	0.527581	8.31719	168.709	0.0792755	1.80479e-09	1.38778	1.3395e-06	0.0049453	0.00306358	0.00144507	13.6571	15.9173	7.94034	4.63249e-09	3.56961e-09	4.64989e-10	0.00341385	0.0259657	0.00232415	0.0419175	0.0228879	0.0108619	339.176	267.841	96.4972	3.48249e-06	3.1376e-06	6.42727e-07	0.279221	0.11182	0.000700594	0.00233204	0.00643055	0.0394089	9269.72	0.0639255
546	245.742	1259.49	324.326	2575.77	10.2958	17.8865	105.951	2.23522	0.0304404	0.0504488	0.10993	0.25847	9.37944	0.43796	6.84604	131.626	0.0521144	4.76239e-09	1.02374	9.03727e-07	0.00371518	0.0045007	0.00115274	10.2657	14.419	7.4769	1.69463e-08	8.3794e-09	1.24386e-09	0.00428789	0.00476105	0.00159539	0.0216483	0.0250527	0.0118914	211.958	286.623	78.3631	2.39917e-06	3.09365e-06	1.21361e-06	0.578518	0.3511	0.000316235	0.00199723	0.00400808	0.0198159	7074.82	0.0463917
546	195.875	1125.96	292.98	2792.53	13.7273	23.195	139.747	2.26099	0.047557	0.0793325	0.17587	0.339554	11.189	0.400807	6.81335	160.4	0.04483	2.87434e-09	1.69914	1.5733e-06	0.00525489	0.00660036	0.001039	14.6873	18.6871	6.85032	9.89078e-09	6.0914e-09	6.27049e-10	0.00102945	0.00215712	0.000638542	0.0194112	0.0271085	0.00949288	248.112	398.801	66.0906	4.52741e-06	4.30239e-06	4.24955e-07	0.487264	0.497033	0.000581371	0.00246952	0.00490142	0.0188421	6468.16	0.0449369
546	217.488	1093.34	288.682	2726.94	11.9872	20.3249	115.035	2.19422	0.0309541	0.0525451	0.186437	0.359977	12.0875	0.430124	6.67615	153.369	0.07788	8.0595e-09	1.29961	1.42505e-06	0.00332383	0.00466731	0.00105954	16.0143	19.3676	6.79975	2.08665e-08	1.4376e-08	2.30619e-09	0.00121878	0.0456509	0.00707051	0.0176273	0.0263192	0.0158736	212.194	367.371	69.443	2.93431e-06	3.5977e-06	1.35102e-06	0.463297	0.745762	0.000553423	0.0019071	0.00423489	0.0161168	5635.83	0.0160046
546	220.637	1109.8	291.015	3042.7	13.4869	22.8659	131.842	2.17599	0.0440012	0.0667906	0.150948	0.286668	10.2571	0.454906	7.35003	151.631	0.05689	2.16707e-09	0.88805	3.64396e-07	0.0047384	0.0039776	0.00147994	13.0679	17.6644	6.55234	5.04616e-09	3.97602e-09	6.79043e-10	0.00548564	0.00646574	0.00221592	0.0307088	0.0221447	0.0137989	249.725	280.024	76.5862	1.2095e-06	9.39317e-07	4.6261e-07	0.121854	0.0585511	0.000370848	0.00233525	0.00552105	0.0321116	7243.1	0.0457655
553	315.961	1223.34	339.411	4223.11	12.6177	20.0311	111.21	1.93154	0.134074	0.226059	0.368623	1.7633	63.606	1.62156	13.6411	1073.67	2.4034	3.99592e-07	132.268	6.90283e-05	0.00690166	0.00401866	0.00184489	810.161	83.8875	14.081	9.3818e-07	5.69628e-07	2.59404e-08	13.6195	1.50501	0.0389129	0.0874327	0.379252	0.0170608	4615.01	3522.3	218.538	0.000188059	0.00014497	2.28157e-05	65.5221	28.1909	3.76266e-05	0.00195128	0.00869849	0.0316715	9238.01	0.0433024
553	331.004	1198.96	354.111	4327.05	12.0539	19.4351	120.015	1.97755	0.144253	0.25524	0.374467	1.59567	88.4078	1.75308	14.1664	901.28	3.21261	4.45316e-07	215.59	7.20894e-05	0.00633948	0.00477019	0.00247231	882.363	121.882	16.2389	1.83549e-06	8.55617e-07	8.28932e-08	17.9211	2.00143	0.0291815	0.0784357	0.552379	0.0186993	4398.5	3892.9	202.272	0.000200464	0.00016937	2.28766e-05	49.9975	35.2718	1.36323e-05	0.00129047	0.00990269	0.0214342	7240.38	0.0531613
553	290.424	1013.93	290.312	4114.43	13.0422	19.7881	114.186	1.72296	0.137276	0.238633	0.329298	1.00787	44.4812	2.28762	16.2649	1112.67	1.19533	1.21054e-07	197.736	9.91508e-05	0.00690836	0.00612486	0.00116841	442.698	81.2413	8.39677	3.30144e-07	2.72005e-07	9.21709e-09	19.3364	2.32561	0.0358247	0.134141	0.873435	0.02276	4492.16	4577.18	224.401	0.000293869	0.000289872	3.87192e-05	68.7393	17.2661	3.61047e-06	0.000447776	0.00818616	0.0159032	4696.66	0.0539424
553	399.154	1408.08	396.628	6496.09	16.1605	25.6751	148.597	1.99232	0.200208	0.330405	0.457619	1.40491	111.735	2.71001	18.5505	1330.63	3.55548	1.40112e-07	182.516	0.000158981	0.0083821	0.00597918	0.00158904	847.365	195.627	18.349	3.9386e-07	2.93723e-07	1.46438e-08	52.7465	9.47476	0.152722	0.0901779	1.0833	0.02306	5651.08	6211.3	248.657	0.000319965	0.00041463	4.51024e-05	106.359	56.9356	3.01559e-06	0.000412014	0.00892849	0.0181059	6505.49	0.037311
553	397.394	1379.25	407.97	4684.15	11.0113	16.5556	118.525	1.89192	0.147341	0.254462	0.376254	1.66168	81.1852	1.46423	12.7187	954.017	3.65218	1.08348e-06	152.94	8.0748e-05	0.00614101	0.00300975	0.00135583	1063.82	224.215	15.8138	3.80874e-06	1.26712e-06	1.11856e-07	70.4839	9.10019	0.119424	0.0683873	0.331272	0.00928747	4734.28	3660.16	214.697	0.000181505	0.000147617	2.39385e-05	129.531	84.6398	1.15168e-05	0.000970254	0.00954959	0.0245388	6821.56	0.055781
562	241.391	1636	378.536	2787.14	12.0053	24.8094	131.118	2.93635	0.0250359	0.0450137	0.113754	0.399872	21.678	0.324931	5.18054	137.207	0.0602599	3.83739e-09	3.19484	3.18547e-06	0.00900772	0.00304693	0.000671104	29.6224	14.5293	23.8346	1.52088e-08	6.32687e-09	1.25849e-09	0.000765514	0.000202599	2.57541e-05	0.0439445	0.019994	0.00395757	153.782	434.787	45.2709	8.00486e-06	4.98068e-06	1.44198e-06	1.00285	6.79948	0.00144877	0.0028551	0.00420945	0.00992952	6108.02	0.0292087
562	204.396	1659.99	318.618	2235.11	14.617	32.5221	165.293	3.286	0.0236558	0.0513294	0.129305	0.321537	16.665	0.245633	3.44417	129.653	0.0189706	4.70862e-10	5.74263	5.94155e-06	0.00198321	0.00323383	0.00219318	24.4875	13.1577	18.6425	7.22229e-10	8.54661e-10	4.2656e-10	0.00148012	0.000132299	6.88969e-05	0.013789	0.0228469	0.00894543	134.622	593.722	47.7366	1.21917e-05	1.43663e-05	4.84306e-06	0.296613	2.19049	0.00178192	0.00284542	0.00421116	0.0143953	2760	0.0105132
562	185.601	1389.11	241.451	1903.1	14.9284	31.083	155.039	3.0331	0.026954	0.046098	0.163654	0.337575	18.8404	0.29474	4.58405	157.563	0.111669	2.23074e-08	7.43233	6.4608e-06	0.00279493	0.002933	0.00186682	48.9305	9.88318	22.8999	8.21172e-08	3.65071e-08	3.18462e-08	0.30058	0.0053962	0.00534126	0.0254131	0.0270453	0.00890591	163.138	590.645	55.9911	1.55027e-05	1.67055e-05	7.43297e-06	0.655079	4.2486	0.00228841	0.00422917	0.00691368	0.0181455	2830.81	0.0171272
562	223.314	1223.6	366.104	3055.59	12.8609	25.7612	144.126	2.75705	0.0310368	0.0571644	0.147736	0.64966	21.9848	0.335762	6.16333	131.684	0.026505	2.32669e-09	2.84513	1.24579e-06	0.0103088	0.00408384	0.000823247	30.5194	16.1064	23.5147	7.95422e-09	3.58119e-09	9.05008e-10	9.08616e-05	0.000247418	4.53307e-05	0.0483769	0.0221601	0.00568868	132.152	321.03	52.0769	2.14293e-06	3.53856e-06	5.51361e-07	1.37789	5.59222	0.00124721	0.00229637	0.00335788	0.00810936	7480.29	0.0275468
562	183.312	1075.15	272.235	2188.61	13.3738	27.2326	124.4	2.88149	0.024128	0.0430927	0.103469	0.324914	16.8606	0.301281	4.80299	171.035	0.0404328	1.33555e-09	4.94993	5.62136e-06	0.00531325	0.0029275	0.000835117	27.1754	8.39638	21.2366	5.61305e-09	2.67364e-09	7.39047e-10	0.00050374	0.000327655	4.25242e-05	0.0260465	0.0288878	0.00664809	177.121	548.47	52.9753	1.02894e-05	1.8915e-05	4.25682e-06	0.272826	2.33037	0.00163415	0.00310954	0.00470099	0.0113842	4137.05	0.0374456
568	137.548	440.996	128.227	1585.77	10.4388	13.4561	63.4777	1.50998	0.0435657	0.0739044	0.255526	0.502854	4.19914	0.48237	3.00276	112.724	0.0106945	4.42661e-09	1.71334	5.97366e-06	0.00306618	0.00278752	0.00124629	6.9436	4.04166	3.1725	1.04263e-08	7.0707e-09	8.54575e-10	0.00118365	6.2862e-05	0.000135881	0.0192852	0.170192	0.00255409	252.869	293.175	27.4305	1.14464e-05	2.00558e-05	5.64606e-07	0.0128977	0.178806	0.00456829	0.0330127	0.0819185	0.16625	3509.91	0.0103721
568	132.03	554.48	155.198	2273.88	16.6107	24.4041	149.574	1.83476	0.0509578	0.0712839	0.298674	0.578472	5.04811	0.248705	2.52845	63.5567	0.0211176	3.70159e-10	0.345748	1.06316e-06	0.00204125	0.00152109	0.00167016	7.54227	5.47964	7.65938	5.44179e-10	4.55928e-10	1.56316e-10	0.000197221	0.000192911	0.000134674	0.0133948	0.0264956	0.00258897	102.112	126.214	31.3946	1.90056e-06	1.04565e-06	5.55043e-07	0.0917477	0.0161622	0.00343074	0.0144583	0.0222668	0.0619047	3112.51	0.0136761
568	159.495	570.594	169.507	2202.27	13.4624	18.4197	147.432	1.75973	0.0465464	0.0750408	0.318321	0.567726	4.60751	0.384336	2.79884	84.6016	0.0315839	2.18105e-09	0.892816	4.44448e-06	0.00236944	0.00304375	0.00130504	8.21782	4.34277	3.71323	5.25913e-09	4.90334e-09	7.23655e-10	0.0101296	0.00038278	0.00269005	0.0214234	0.0875658	0.00283265	188.119	214.228	22.008	6.41515e-06	1.06434e-05	9.117e-07	0.0114072	0.0330176	0.00795132	0.0305425	0.0530923	0.158523	3150.33	0.013309
568	131.641	459.475	123.507	1517.32	12.0928	14.84	85.0832	1.57977	0.0447903	0.0705569	0.250431	0.65266	3.33844	0.362109	2.89136	83.1282	0.0170778	3.15553e-09	0.53223	8.04049e-07	0.00175272	0.00277232	0.00151093	5.89457	2.73965	3.52201	6.06606e-09	4.29041e-09	9.61678e-10	0.000435499	0.000221094	0.00118616	0.0176001	0.0792934	0.00207752	186.808	189.14	24.2133	1.06471e-06	2.01417e-06	4.54358e-07	0.0358466	0.106416	0.00455272	0.0324704	0.0788323	0.234031	3931.11	0.00770263
568	125.666	494.087	133.655	2316.53	18.4513	27.3979	154.188	1.81756	0.0575551	0.0771908	0.374469	0.989124	4.9424	0.219456	2.0854	48.7799	0.0179997	1.27469e-09	0.119944	3.45918e-07	0.00231824	0.00274357	0.00238822	7.77446	4.4072	4.92282	3.5444e-09	1.72152e-09	9.18419e-10	0.0212098	0.000125201	0.00635457	0.0102543	0.0197594	0.0041238	76.3758	84.8555	19.2128	3.8174e-07	7.60094e-07	1.67619e-07	0.159454	0.00663786	0.00411894	0.0177873	0.0262584	0.066528	2716.63	0.0105869
570	213.746	3450.79	588.517	1409.55	8.30657	22.028	88.6785	4.63218	0.0339188	0.0474377	0.204719	0.574415	34.6064	0.276541	2.21755	96.5442	0.11707	4.71555e-09	1.52596	1.23535e-06	0.00182703	0.0025555	0.00251076	48.9353	33.7697	53.0529	1.95154e-08	9.74687e-09	1.19974e-09	0.00217142	0.000325526	0.000223587	0.00888819	0.021042	0.0110957	102.241	159.16	70.4103	3.79688e-06	2.97698e-06	5.35743e-07	0.0660935	0.361208	0.000422227	0.0016119	0.00279773	0.0100002	3812.59	0.0109917
570	172.148	2321.49	415.185	1235.03	9.14412	21.8136	91.3871	4.14673	0.0167509	0.0440504	0.139668	0.252175	28.841	0.241948	1.6626	68.5397	0.0660137	6.20776e-09	0.986388	4.16288e-07	0.00160932	0.00181124	0.000995213	40.7876	38.8987	35.4106	1.18936e-08	7.99004e-09	1.16316e-09	0.00185285	0.000168975	8.07719e-05	0.00388663	0.0158835	0.00662572	77.6071	129.855	54.7982	1.76967e-06	7.04925e-07	4.0822e-07	0.031822	0.0293011	0.000407655	0.000696875	0.00110248	0.0133952	3806.08	0.0214488
570	212.006	2560.07	471.184	1551.81	8.76568	20.7945	89.143	3.78179	0.0404267	0.0587085	0.0941819	0.215829	35.828	0.287676	2.12999	93.7004	0.0983123	1.69726e-09	1.45404	1.195e-06	0.00273467	0.0034031	0.00219245	44.2087	57.446	39.5586	2.66976e-09	2.83006e-09	4.60993e-10	0.00155138	0.000223745	0.000296449	0.0101974	0.0264053	0.00668762	109.309	181.648	63.3003	2.11078e-06	4.07303e-06	4.4863e-07	0.0526784	0.126582	0.00013141	0.00128769	0.00303459	0.0246552	4619.07	0.0106608
570	303.856	4468.4	773.391	1681.13	6.79196	18.1118	89.7727	4.28064	0.0294283	0.0437327	0.196455	0.462332	32.4366	0.279704	2.44115	82.1554	0.0796058	3.98006e-09	1.18876	8.47221e-07	0.00127346	0.00258556	0.00230528	38.6088	40.7561	45.1336	1.28413e-08	8.66845e-09	9.81105e-10	0.004368	0.000350034	0.00116953	0.00728179	0.0184426	0.0122555	93.9283	128.829	63.5657	2.53056e-06	1.66677e-06	4.68914e-07	0.0370437	0.0741409	0.000409526	0.00146925	0.00262432	0.0100879	3727.2	0.00986991
570	230.919	3537.34	615.49	1528.04	7.80292	18.9368	90.0849	3.91472	0.034115	0.0514634	0.216405	0.461502	31.2956	0.303056	2.60684	80.3386	0.040454	3.64189e-09	1.36047	1.00414e-06	0.00156338	0.00291412	0.00211985	41.2181	43.8209	42.3146	9.0203e-09	6.07721e-09	9.01443e-10	0.000690855	0.000404424	0.000170637	0.00718562	0.0204928	0.0115651	114.918	132.033	57.7555	3.12206e-06	2.07846e-06	6.63046e-07	0.0459505	0.15557	0.000407363	0.0013042	0.0024954	0.0117258	3516.99	0.00983999
577	89.7525	545.911	125.027	2005.62	22.1919	33.1244	82.0851	1.96057	0.142374	0.254337	0.351845	1.08602	13.6594	1.22369	19.183	515.339	0.0310249	1.08478e-08	2.52753	2.82728e-06	0.0130876	0.0100029	0.0018076	14.7498	14.4673	17.0775	4.64444e-08	2.14804e-08	3.04082e-09	0.00820188	0.000745634	0.00126808	0.0871294	0.10563	0.00280628	1001.97	1328.9	287.394	3.03801e-06	4.43405e-06	1.91728e-06	0.0147468	0.0337796	1.13438e-05	0.000343003	0.00450944	0.00908752	4185.43	0.00699536
577	119.375	558.217	141.975	2108.67	17.1786	25.8263	70.9592	1.86328	0.109242	0.197268	0.283469	0.896247	15.1642	0.92247	18.1035	431.323	0.0290982	1.61276e-10	2.72953	2.84767e-06	0.00710719	0.0115541	0.00136851	16.124	19.3322	14.2848	1.9372e-09	9.57241e-10	5.3333e-11	0.000816678	0.00902938	0.000309267	0.0569269	0.0984916	0.00377847	1012.73	975.566	300.379	2.38697e-06	3.29832e-06	2.32913e-06	0.0565641	0.0108048	4.8437e-06	0.000293916	0.00394879	0.00807836	4125.85	0.00734218
577	110.057	620.781	149.794	2118.78	19.3344	28.697	79.0355	1.95483	0.105355	0.183954	0.247975	0.964332	17.1811	1.02319	18.0432	468.326	0.0358038	2.81845e-10	4.18642	2.35822e-06	0.00912134	0.00874293	0.00140342	17.5692	19.6937	16.5895	2.06973e-09	1.56678e-09	2.37426e-10	0.00159392	0.00589962	0.00030388	0.0724851	0.0804014	0.00391755	1038.23	934.372	283.151	5.89374e-06	5.93955e-06	2.80237e-06	0.080525	0.0374068	2.34948e-05	0.000419659	0.00351139	0.00700393	4174.45	0.00332817
577	97.4274	485.085	127.502	2195.34	21.8541	30.947	79.011	1.87758	0.0843598	0.134017	0.315568	1.31612	18.0404	1.08001	16.6314	453.435	0.0704584	8.54579e-10	4.19314	6.11075e-06	0.0063898	0.00786731	0.00124012	15.1969	28.7172	15.5234	2.44235e-09	2.15972e-09	2.40867e-10	0.000967829	0.0127982	0.000949939	0.0721872	0.0925256	0.00351141	804.261	1101.17	276.554	1.61229e-05	1.99266e-05	3.56063e-06	0.23637	0.0552686	7.71003e-05	0.000870435	0.00226036	0.00420777	3967.27	0.00138455
577	113.279	604.269	151.479	2164.02	18.7128	28.1399	75.6564	1.95538	0.108465	0.188337	0.283082	1.23046	14.3366	1.04224	18.5573	492.631	0.0402467	2.99366e-09	2.69095	1.54473e-06	0.00784669	0.00985592	0.00107311	20.5403	13.8933	15.0114	1.30725e-08	1.22892e-08	1.24066e-09	0.00223515	6.91362e-05	0.000305061	0.0816941	0.0677069	0.00324407	1300.4	1189.61	304.929	1.50594e-06	1.91e-06	1.24346e-06	0.0265107	0.00891933	1.33727e-05	0.000406222	0.00262936	0.00523758	4693.51	0.00863969
578	572.391	7204.48	1656.71	7095.78	11.5997	26.6238	172.52	3.73531	0.0134045	0.0310139	0.10426	0.192156	34.7938	0.193102	1.7685	142.096	0.117509	5.5135e-09	0.916859	1.74901e-07	0.0012861	0.00108059	0.00124499	37.2682	51.2339	14.612	5.06338e-09	7.33794e-09	3.59608e-09	0.00737516	0.00957318	0.000181574	0.0135829	0.00962313	0.00517877	776.586	149.443	24.3233	3.26307e-07	2.55593e-07	2.22991e-07	0.658465	0.186395	0.000805632	0.00115814	0.00162966	0.095282	1875.38	0.0233192
578	402.833	5095.66	908.009	3209.8	9.97582	22.0018	105.139	3.71044	0.0181609	0.0323434	0.0973342	0.192967	28.113	0.174755	2.6277	62.9624	0.0528898	3.44863e-09	0.310032	4.1742e-07	0.00213232	0.00114729	0.00186315	38.1658	30.0522	13.5988	9.41659e-09	3.25995e-09	3.00157e-09	0.000564522	5.64455e-05	1.06537e-05	0.0118772	0.00473135	0.00688336	129.069	81.3222	17.2415	7.65361e-07	6.28448e-07	3.54201e-07	0.107775	0.00381226	0.000698624	0.00134095	0.00204951	0.0211598	1888.2	0.0122104
578	408.564	5726.14	1030.79	3490.51	10.7283	25.1601	172.228	4.04642	0.0132913	0.0303059	0.108748	0.23148	25.045	0.121022	1.51883	32.4802	0.0473545	1.7307e-09	0.247347	3.49905e-07	0.00155275	0.000687317	0.0013843	27.2107	37.2869	11.4501	5.82932e-09	2.46834e-09	1.85816e-09	0.000545666	0.0011171	3.20187e-05	0.0102455	0.00360432	0.00429018	111.435	72.728	6.46903	8.05184e-07	7.15718e-07	2.87317e-07	0.086018	0.00375778	0.000965856	0.0015442	0.00211179	0.107364	1645.27	0.026147
578	403.746	5096.74	948.419	3146.05	9.63512	21.617	106.139	3.65821	0.0149895	0.0351455	0.0917895	0.279303	20.115	0.148274	2.51336	56.2959	0.0345555	2.33351e-09	0.171043	1.64654e-07	0.00186186	0.000713028	0.00141693	29.3628	22.9725	10.9332	6.5043e-09	2.44312e-09	1.54749e-09	0.000363422	8.18225e-05	7.66554e-06	0.0107551	0.00407604	0.00638998	106.877	85.0909	16.942	2.90234e-07	2.73228e-07	1.86671e-07	0.0757123	0.00230451	0.000559341	0.000803472	0.00110026	0.0743039	1841.63	0.00973203
578	420.493	4932.84	902.414	3066.85	9.21566	20.824	117.7	3.58681	0.0147467	0.0278865	0.094017	0.173476	28.9573	0.183396	2.92785	64.7357	0.0271059	2.26066e-09	0.33037	4.24303e-07	0.00192515	0.000840325	0.00159388	35.8594	30.0883	14.6454	5.65615e-09	2.25383e-09	1.75196e-09	0.00152999	0.000127833	2.10865e-05	0.0104801	0.00492006	0.006677	123.25	96.8372	20.0944	7.37063e-07	5.81564e-07	5.32199e-07	0.0427552	0.00443517	0.000596149	0.00100221	0.00151624	0.0190594	2023.74	0.00681776
585	244.755	3095.65	439.906	1953.1	13.8541	31.3613	196.914	3.59575	0.0257353	0.0418497	0.0788975	0.971017	42.0469	0.233322	3.36366	245.869	0.08891	2.0013e-09	4.56135	3.34591e-06	0.00204028	0.0017834	0.00157677	133.661	23.8677	24.7724	6.95089e-09	3.78086e-09	1.35895e-09	0.00155831	0.000168666	0.000102814	0.00884339	0.0293228	0.00298197	383.615	477.939	283.841	6.00925e-06	5.75957e-06	1.38934e-06	0.0792824	0.215458	0.000737073	0.00209482	0.00723241	1.07822	7988.76	0.00837275
585	305.076	3522.41	526.14	3191.84	17.4875	39.4831	323.093	3.43897	0.0254543	0.0428303	0.104451	1.04932	33.7335	0.20814	2.66278	188.533	0.0948627	2.831e-09	1.31938	1.24895e-06	0.00153506	0.00357829	0.00148721	142.542	28.3794	15.9973	5.98523e-09	4.55311e-09	7.59725e-10	0.00163238	0.000429487	0.000245702	0.0102617	0.0251204	0.00569287	333.533	279.246	197.178	1.95863e-06	1.76764e-06	6.97132e-07	0.00878452	0.0390238	0.000660375	0.00153888	0.00518479	1.92138	5209.08	0.00391918
585	295.064	4365.59	553.05	2205.4	13.5557	30.3805	209.739	3.76245	0.0171087	0.0282456	0.064282	0.956851	37.338	0.180259	2.56643	201.71	0.0787815	2.67146e-09	3.44053	1.69256e-06	0.00154544	0.00134846	0.00102953	172.19	20.7201	20.6215	1.1632e-08	5.27977e-09	1.47182e-09	0.00281126	0.000649003	0.000461588	0.00713445	0.0214177	0.00343282	408.516	399.82	220.656	2.14256e-06	1.58928e-06	1.21875e-06	0.0425893	0.0781049	0.000866771	0.002487	0.0105677	1.55555	7393.28	0.00720264
585	536.048	6948.47	1243.56	6544.93	15.2277	34.3762	355.547	3.38463	0.0425312	0.061908	0.104592	0.526675	48.4027	0.207039	1.00568	210.017	0.108144	1.95828e-09	1.1875	1.32721e-06	0.00205829	0.00486029	0.00242783	29.8862	78.3222	35.8101	4.72613e-09	2.44977e-09	1.0024e-09	0.000470552	0.0065906	0.000657038	0.0220371	0.0186651	0.0102928	423.471	272.307	144.714	1.99852e-06	1.14402e-06	1.20732e-06	0.0397393	0.641975	0.000763937	0.00300917	0.00837623	1.54027	5162.71	0.0130269
585	484.628	6771.86	1033.29	5860.31	17.6542	45.5343	479.123	3.97046	0.0166691	0.0278923	0.0691705	1.01789	53.5788	0.209195	2.40501	329.181	0.081689	6.12271e-09	1.95376	2.4343e-06	0.00144193	0.00154966	0.00101903	195.112	27.1363	22.7358	1.12748e-08	9.43343e-09	5.05688e-09	0.000853979	0.000600555	0.000394903	0.00938152	0.0211288	0.00743952	446.582	434.521	311.918	3.31115e-06	2.93853e-06	1.27455e-06	0.0327465	0.177473	0.000930011	0.00242388	0.00995432	1.70696	11467.2	0.0173282
588	263.025	894.529	254.846	1228.49	3.32159	8.99917	67.6212	2.19892	0.0252618	0.0534236	0.628205	2.05081	10.9421	1.64745	17.8857	181.802	0.047638	1.07892e-09	4.46662	7.62088e-06	0.00338602	0.00110764	0.000948411	13.0608	15	8.57796	2.04031e-09	3.60434e-09	8.16486e-10	0.0203212	0.000233288	0.00426553	0.013619	0.0208245	0.00555734	656.684	871.258	109.202	1.41044e-05	2.52742e-05	2.48783e-06	0.188141	1.89844	0.000604732	0.0163529	0.0708773	0.272561	2136.04	0.00868914
588	276.077	807.382	255.764	1171.48	3.74225	8.29006	65.0371	2.49453	0.0161893	0.039036	0.55585	1.55163	11.3478	1.52308	16.7767	196.515	0.0246629	1.64279e-10	4.25454	8.51676e-06	0.0023003	0.000805994	0.000935153	13.0644	13.5205	13.8942	8.2732e-10	1.11449e-09	4.5385e-10	0.00178625	0.000406796	0.00030598	0.0137812	0.0183179	0.00709583	600.743	946.669	92.7914	1.26348e-05	2.59995e-05	3.36918e-06	0.187218	1.72875	0.000406543	0.0133891	0.0445895	0.191413	2623.55	0.00511074
588	157.567	620.454	176.142	1165.03	6.96492	13.1787	82.9449	2.26874	0.0309481	0.0768587	0.530902	1.58425	8.39586	1.5295	21.6656	172.297	0.0258327	1.51996e-08	6.63702	1.8076e-05	0.00340229	0.00219916	0.000821831	9.16061	10.3838	10.0694	2.08868e-08	1.70922e-08	2.13692e-09	0.0002802	0.0021993	0.000273284	0.0132983	0.0199146	0.00445159	411.502	960.221	116.081	2.08351e-05	6.82522e-05	3.59568e-06	0.616239	1.45069	0.000344784	0.00719662	0.0159802	0.0439456	2422.4	0.00409993
588	191.732	624.406	196.538	1083.82	4.8678	10.7606	72.5096	2.32763	0.023273	0.0588787	0.566929	1.54773	11.2791	1.32578	17.8573	185.247	0.0252678	1.24565e-09	6.4876	1.46623e-05	0.00227163	0.00194647	0.000683878	8.82139	12.8849	14.8414	1.64079e-09	2.97756e-09	1.4652e-10	0.000374635	0.000121897	0.000243101	0.0108191	0.0190081	0.00434426	468.036	930.341	105.022	1.99135e-05	4.26315e-05	5.03088e-06	0.334444	0.979767	0.000522707	0.0192082	0.0686226	0.240552	2134.31	0.00519398
588	216.348	659.614	207.838	1076.68	4.35772	7.92877	62.4811	1.99757	0.019757	0.0484748	0.562482	1.40069	10.842	1.73821	14.6109	169.749	0.0267025	7.21491e-10	3.56854	8.36718e-06	0.00291934	0.00100124	0.000796689	14.1152	15.5903	10.3279	1.10021e-09	1.7929e-09	3.03418e-10	0.00211901	0.000301864	0.000108614	0.0155792	0.0260338	0.00892669	613.377	836.911	82.5448	1.23543e-05	2.07269e-05	2.07572e-06	0.235802	1.23118	0.000375617	0.0105375	0.0501689	0.207934	2528.43	0.000901364
590	123.68	1068.31	245.795	1441.75	11.0895	20.1353	66.2566	2.54546	0.00714736	0.00966542	0.0131852	0.104321	22.3582	0.557894	11.3755	202.019	0.0831547	1.96678e-09	2.37683	1.03957e-06	0.000507717	0.000501532	0.000164723	27.0298	19.6511	14.4626	6.06556e-09	3.59319e-09	3.56067e-10	0.152062	0.0069174	0.0273134	0.0153795	0.0132077	0.00520683	247.365	318.72	260.342	2.85284e-06	1.64592e-06	1.38654e-06	0.265039	0.0879101	0.000131982	0.000276299	0.000608712	0.00192632	6321.69	0.0173589
590	111.619	871.059	198.644	1184.91	10.5727	18.905	75.3297	2.45632	0.0109681	0.0197331	0.0548962	0.117798	18.9134	0.55816	12.2919	160.342	0.0596663	1.79165e-09	1.32961	7.61463e-07	0.000675769	0.00094644	0.000360263	20.1901	18.6865	15.1751	3.93574e-09	2.42302e-09	6.01687e-10	0.0221934	0.0031358	0.00319588	0.0147216	0.0113685	0.00492321	188.912	197.299	295.546	2.18319e-06	1.29658e-06	1.55687e-06	0.030427	0.0321874	0.000117612	0.000202958	0.000384635	0.000973874	5744.61	0.00735642
590	170.53	1662.43	369.398	1505.99	8.51202	15.9893	64.6955	2.71098	0.00942872	0.0151532	0.0403144	0.0772744	22.3995	0.60817	12.0645	199.953	0.108519	1.78017e-09	1.58271	9.59156e-07	0.000549383	0.000684112	0.000427266	27.3249	19.7087	18.7344	4.60177e-09	2.41825e-09	7.04207e-10	0.587877	0.0362944	0.118749	0.016009	0.010855	0.00366536	244.294	272.521	321.889	1.84162e-06	1.55563e-06	1.25751e-06	0.0178162	0.00858847	0.000133878	0.000229228	0.000412338	0.00102944	5152.19	0.0153965
590	134.966	1038.71	248.807	1501.82	10.5412	18.1701	72.9691	2.39292	0.00773381	0.0118858	0.0178816	0.128914	21.3353	0.619233	12.2552	220.879	0.0846406	7.50238e-10	2.20494	7.4467e-07	0.000326967	0.00057818	0.00023089	24.9661	18.974	15.9652	2.61319e-09	1.72201e-09	2.35199e-10	0.159252	0.00549163	0.0255768	0.0166232	0.010322	0.00556817	272.05	398.109	291.016	2.14169e-06	1.62225e-06	1.30368e-06	0.555128	0.292203	0.000125326	0.000344825	0.000811332	0.00300208	6661.05	0.0186532
590	153.8	1384.13	319.034	1602.73	10.2154	18.4866	70.583	2.61226	0.00979062	0.0149018	0.0384349	0.0850184	22.3356	0.633679	12.5909	230.233	0.0904922	1.12285e-09	2.24404	1.29034e-06	0.000264987	0.000594018	0.000405767	20.7046	20.544	16.6803	1.81059e-09	1.36826e-09	9.3255e-10	0.0237485	0.00292756	0.00444829	0.0159224	0.0127975	0.00787715	247.095	437.54	288.059	2.34509e-06	1.99288e-06	2.78133e-06	0.523384	0.48824	9.27104e-05	0.00015655	0.000330594	0.00088281	6786.25	0.014753
592	589.623	3045.53	816.774	15457.5	24.3882	40.7538	941.589	2.08869	0.156053	0.253335	0.808558	3.19485	120.634	2.77915	36.3897	1539.59	0.356461	2.91538e-08	52.2851	6.37396e-05	0.00687515	0.0111997	0.0042592	204.226	256.578	31.2354	8.10603e-08	4.62398e-08	4.97561e-09	0.00112617	0.00102893	4.58392e-05	0.0179994	0.0416898	0.0134506	3716.92	3659.43	626.536	0.000117995	0.000151602	3.8619e-05	37.9439	67.7791	0.000291786	0.00853385	0.0240104	0.138873	14068	0.0201064
592	402.475	2064.92	572.885	8137.5	17.5777	28.928	561.167	2.06164	0.114095	0.204995	0.492409	2.37347	166.812	1.6644	26.2774	1404.74	0.835168	3.1322e-08	66.6977	4.61743e-05	0.0049745	0.0134017	0.00237703	247.406	348.959	67.9114	8.14225e-08	3.63629e-08	3.87117e-09	0.121256	0.127923	0.00795316	0.0157661	0.0305364	0.00510188	2672.14	3477.88	695.443	5.10108e-05	8.39561e-05	3.008e-05	86.1414	89.8106	8.56581e-05	0.00384424	0.0205109	0.0992027	12656	0.0145528
592	212.913	1182.06	318.773	8240.77	34.5975	52.2842	1024.05	1.97839	0.22101	0.356012	0.798123	2.42103	144.338	2.69232	39.6184	1499.69	0.713948	1.45574e-08	97.9372	0.000103317	0.00809671	0.0152767	0.00732927	200.69	332.376	43.6798	3.3562e-08	2.42166e-08	3.73276e-09	0.825804	3.47983	0.125813	0.0366054	0.0377333	0.0175786	3845.58	4431.49	680.26	0.000201078	0.000271201	9.38552e-05	175.032	187.15	0.000123453	0.00792569	0.0267911	0.244985	13854.8	0.0116198
592	320.472	2132.46	555.709	10666.3	29.0583	46.5427	815.993	2.10743	0.17792	0.300755	0.824737	3.58419	118.43	3.11036	43.7899	1628.63	0.419256	2.11649e-08	58.2734	6.82555e-05	0.00933889	0.0216854	0.00531765	174.754	150.863	42.9949	5.65763e-08	2.79288e-08	4.25674e-09	0.0816254	0.0325825	0.00697602	0.030741	0.0872939	0.0305801	3641.12	4364.95	956.846	9.70219e-05	0.000207542	6.62937e-05	30.4236	141.482	5.86976e-05	0.00311492	0.0152554	0.042556	6740.99	0.0116736
592	455.479	2914.22	763.621	13048.8	24.4708	40.9598	1325.85	2.12001	0.127842	0.211308	0.653869	1.88083	66.3703	2.82448	38.9178	1420.76	0.373992	3.41263e-08	60.4988	4.16534e-05	0.00595116	0.0106407	0.00287837	135.71	132.016	17.9073	1.06187e-07	5.11127e-08	1.99273e-09	0.139503	0.0348797	0.000327588	0.0205042	0.0474278	0.0127356	3330.81	3151.58	615.321	7.93876e-05	7.69407e-05	3.99375e-05	37.7398	27.1856	0.000275101	0.00699728	0.0188818	0.133455	13033	0.0190739
594	134.417	1247.99	258.924	1706.04	13.222	22.839	90.2727	2.41615	0.0495061	0.0741978	0.191407	0.414372	76.5325	0.850768	10.5274	872.329	0.157001	9.83715e-09	20.1738	5.96922e-06	0.00607805	0.00339575	0.00184566	69.4311	94.873	73.9783	2.06293e-08	1.53992e-08	1.45665e-09	0.00168585	0.0158249	0.000989677	0.045713	0.0521469	0.00593798	865.298	1132.24	391.348	1.2654e-05	8.66731e-06	6.05961e-06	7.4295	13.2823	0.000205908	0.000700504	0.00158856	0.00529173	8195	0.00783754
594	127.612	1140.15	219.059	1569.87	13.4598	22.1374	95.8824	2.32729	0.0442127	0.0737118	0.191217	0.402326	68.4032	0.963513	11.8586	1197.53	0.125838	8.44931e-09	32.2254	7.02762e-06	0.00591541	0.00361007	0.00122311	78.3099	89.5943	70.3434	1.69364e-08	1.32618e-08	1.07638e-09	0.0032339	0.00818433	0.00143016	0.0600359	0.0908176	0.0046979	1237.11	1766.28	413.465	1.57984e-05	1.00232e-05	7.4727e-06	30.665	16.9136	0.000230745	0.000565729	0.00133736	0.0065083	9095.72	0.0168157
594	287.31	2129.46	470.886	3396.91	12.1753	21.5095	109.588	2.35879	0.0772956	0.125008	0.277453	0.639734	78.3086	0.690947	6.18722	1156.65	0.0619552	3.55159e-09	25.4117	7.52451e-06	0.00964315	0.00434179	0.00234692	108.458	116.797	74.1041	8.72414e-09	7.12073e-09	7.83588e-10	0.000206177	0.00141339	2.99592e-05	0.0332183	0.0797961	0.00387813	1011.92	1746.95	346.356	1.37194e-05	1.17646e-05	1.02573e-05	16.3604	17.1961	9.24387e-05	0.00157007	0.00384206	0.0161023	7054.41	0.0126205
594	177.946	1779.25	361.631	2142.29	12.626	22.1578	111.115	2.58257	0.0434662	0.0625237	0.162921	0.312668	63.2735	0.784918	10.3745	928.553	0.130974	6.10725e-09	18.2251	6.49077e-06	0.0039725	0.00269632	0.00190233	56.2986	81.4032	70.4107	1.41969e-08	9.97638e-09	1.59665e-09	0.000776645	0.00191277	0.000610366	0.0368517	0.0437042	0.00774097	994.305	1198.08	384.775	1.43257e-05	8.24072e-06	6.29049e-06	9.41492	10.6946	0.000237427	0.000836733	0.00173479	0.00611228	8762.12	0.031658
594	132.973	1272.54	258.247	1606.91	12.7131	22.0244	103.776	2.45385	0.0467579	0.0741785	0.185577	0.363286	82.2472	0.815805	10.5474	924.235	0.0965761	8.49692e-09	17.5192	6.08921e-06	0.00600019	0.00435147	0.0014457	92.0003	106.303	71.0125	1.74034e-08	1.28979e-08	1.25274e-09	0.00351109	0.00403285	0.00103452	0.0232133	0.0736152	0.00597705	1062.13	1857.58	341.419	9.61555e-06	7.92883e-06	9.84599e-06	6.10845	4.28361	0.000256992	0.00069374	0.00146884	0.00587473	6909.37	0.0192383
595	371.675	4799.57	887.829	3549.34	11.0359	22.1143	150.344	2.88742	0.0450841	0.0967259	0.516264	1.58203	65.9083	0.917907	5.72482	982.459	0.260113	2.69858e-09	19.1699	1.2828e-05	0.00182398	0.00238556	0.00464921	85.4716	41.2896	127.986	8.14503e-09	2.84506e-09	1.98873e-09	0.00293497	0.0274025	0.0349245	0.0275859	0.220617	0.00547174	1024.42	4013.19	324.595	1.73859e-05	4.65626e-05	6.4514e-06	0.189546	0.593575	0.000127959	0.00135711	0.00451508	0.0335913	2521.94	0.00491417
595	330.66	3436.39	637.459	3528.82	12.8867	27.7062	175.035	2.97732	0.0467057	0.127196	0.384142	1.03357	94.5691	1.18594	5.80793	1601.8	0.116745	3.78908e-09	37.5172	3.48449e-05	0.0017288	0.00472385	0.00263417	111.216	72.4732	198.376	8.69533e-09	4.61755e-09	6.25621e-09	0.000673949	0.00390039	0.00736508	0.0463411	0.489582	0.00531423	1838.02	5753.62	355.225	7.14398e-05	8.52733e-05	2.07782e-05	0.835126	1.37622	0.000273644	0.000774033	0.00163848	0.0420343	1862.17	0.00433207
595	404.407	5738.27	1008.32	3966.45	11.6474	25.4222	149.11	3.00126	0.047405	0.106063	0.374586	0.891557	83.9344	1.30078	9.20786	1363.99	0.143311	2.3152e-09	49.6507	3.77565e-05	0.00173593	0.00308495	0.00324967	98.6774	62.7466	175.468	4.97088e-09	3.56823e-09	4.56844e-09	0.000337947	0.0053788	0.00784097	0.0428125	0.27702	0.0069957	1331.49	6430.59	351.083	5.63708e-05	0.000104891	1.6977e-05	0.512745	1.62978	0.000193519	0.00115315	0.00278645	0.0212426	2397.4	0.00432677
595	440.688	5305.48	1006.82	3664.46	9.85485	21.1561	141.758	3.13782	0.0405004	0.0907336	0.392523	0.885413	45.7557	1.06437	7.51363	792.996	0.181412	1.11513e-09	16.3127	1.55311e-05	0.00163092	0.00160601	0.0030916	58.7428	37.6246	76.0822	3.06621e-09	9.50523e-10	2.6527e-09	0.0351427	0.138463	0.0781552	0.0301716	0.203302	0.013234	866.01	3442.93	126.948	1.73901e-05	3.95444e-05	9.15812e-06	0.174035	0.477135	0.0001824	0.000908894	0.00279525	0.042886	2576.19	0.00328139
595	366.643	4101.41	774.732	3186.82	10.7794	22.4675	151.107	2.97109	0.0472781	0.100109	0.526279	1.21813	75.6388	1.07051	6.51703	1015.44	0.222188	3.93341e-09	20.1951	1.70304e-05	0.00158555	0.00240115	0.00474244	84.7921	43.6093	165.412	1.06004e-08	4.01606e-09	5.8664e-09	0.00126335	0.0135359	0.0208291	0.0371028	0.260735	0.0135228	1075.74	4244.88	158.116	2.09856e-05	5.12247e-05	9.84349e-06	0.3418	0.517549	0.000117159	0.00146421	0.00366612	0.0348229	2339.83	0.0033139
598	339.265	3150.68	695.471	6566.93	19.9765	35.4171	290.664	2.57908	0.100042	0.147804	0.322922	1.54587	88.7659	0.770895	11.3149	982.065	1.2335	7.91969e-09	17.7205	1.78757e-05	0.00229643	0.00466094	0.000836158	110.445	189.809	49.0813	1.00996e-08	1.0115e-08	6.73047e-10	1.07623	0.547536	0.234811	0.0186341	0.0127335	0.000864368	2942.57	3327	343.014	3.55076e-05	1.51124e-05	1.91229e-05	19.672	16.0178	0.000203677	0.00212047	0.0061094	0.0268947	15991.4	0.0170982
598	220.158	1768.78	402.911	4447.12	20.9797	39.6698	218.718	2.82521	0.11973	0.183	0.371226	1.70994	63.4101	0.597725	9.43543	807.515	0.467973	1.78706e-10	14.4048	1.4734e-05	0.00353115	0.00534321	0.000905407	70.0257	135.735	43.7702	2.6722e-10	3.75775e-10	1.00584e-10	0.0578167	0.404366	0.0141296	0.0180944	0.0116161	0.0017273	2244.05	2516.8	342.948	3.54976e-05	1.72087e-05	1.60568e-05	10.8566	9.34545	0.000140727	0.00233639	0.00684529	0.0273977	18177	0.0160192
598	347.112	2036.64	480.588	5751.19	18.8092	28.9669	228.778	2.12221	0.0662539	0.101792	0.32665	1.59512	81.4646	0.77175	11.3748	864.945	0.605518	1.4963e-09	20.7341	2.65475e-05	0.00152462	0.00262291	0.00200527	64.7566	209.972	53.9432	3.10651e-09	3.24151e-09	7.00606e-10	0.0191108	0.675749	0.0156536	0.0141051	0.0289772	0.00120538	2115.03	3013.23	414.975	6.51058e-05	2.47663e-05	2.39943e-05	15.8444	17.5048	0.000197601	0.00218638	0.00561287	0.0188208	17454.7	0.0403047
598	274.321	2385.89	492.644	4928.67	19.3544	31.8992	204.263	2.35308	0.0883134	0.131993	0.277443	1.45218	70.0713	0.630495	10.0242	742.863	0.399659	3.87078e-10	14.0467	2.34464e-05	0.00323117	0.00255491	0.00132762	64.422	113.547	52.6545	7.21065e-10	6.25734e-10	1.13151e-10	0.0147138	0.420581	0.00792792	0.0205041	0.0170151	0.00201822	1922.72	3177.01	298.381	3.57628e-05	4.72695e-05	1.88441e-05	7.23012	9.15063	7.95702e-05	0.00244335	0.00693328	0.0234671	17220.4	0.0261343
598	226.123	2547.03	537.856	3706.58	18.0859	30.413	182.206	2.89777	0.119466	0.181013	0.344182	1.8144	100.545	0.695336	9.77008	1002.92	0.841332	8.17259e-09	25.9317	2.96498e-05	0.002624	0.00527218	0.0015302	93.2779	302.009	53.5133	1.51676e-08	1.76213e-08	3.15361e-09	0.0164123	3.62633	0.0172596	0.016543	0.0277748	0.00152757	2666.6	4433.51	350.962	5.95151e-05	7.14159e-05	2.02149e-05	12.4712	28.0098	7.00413e-05	0.00225512	0.00659879	0.0213564	14052.8	0.0395037
599	165.816	1061.36	236.081	1918.38	13.5242	23.8179	112.883	2.3361	0.0238153	0.070507	0.329402	0.929587	35.5697	0.92254	8.37769	519.402	0.123643	1.8904e-08	5.55395	5.83567e-06	0.000919202	0.00559545	9.60421e-05	66.0071	65.2521	17.3049	7.42278e-08	1.65306e-08	1.55831e-09	0.000279591	0.000510406	5.31811e-05	0.0150615	0.0764999	0.00054212	430.658	3303.84	139.937	1.26778e-05	2.0575e-05	1.34346e-06	0.288496	0.207273	0.00272364	0.00718477	0.0100357	0.0235459	3658.41	0.0248904
599	228.126	1221.56	316.979	2264.49	10.8544	20.9045	128.606	2.6691	0.022617	0.0532304	0.24823	0.758842	27.0807	0.785207	6.93597	328.707	0.0528513	4.09884e-09	44.9321	3.02259e-05	0.000947403	0.00504742	0.000117661	49.1858	36.4991	18.6544	1.7302e-08	9.37387e-09	2.75061e-10	0.00039621	0.000919254	0.00025167	0.00688377	0.29715	0.000146046	505.572	2590.2	80.4111	7.44872e-05	6.38463e-05	1.27943e-06	0.546129	0.496842	0.00422091	0.00761583	0.0118758	0.0473921	3991.38	0.055649
599	249.212	1771.58	450.957	2617.66	10.6708	23.863	199.552	3.34248	0.013788	0.0509516	0.184004	0.904989	22.8636	0.751691	7.68179	363.865	0.0687691	9.59821e-10	39.8403	2.57662e-05	0.000539065	0.00506413	8.74308e-05	49.5314	30.5292	15.5094	1.12367e-08	3.5748e-09	2.83243e-10	0.0008543	0.00443994	0.000268802	0.0045957	0.296904	0.000189839	432.358	2014.83	90.8249	5.243e-05	5.30208e-05	2.02653e-06	0.590371	0.387376	0.00556418	0.00941305	0.0153477	0.0561483	2874.83	0.0270202
599	225.186	1884.05	397.543	2319.63	11.8441	26.4456	144.82	3.25179	0.0291774	0.0694303	0.307178	0.815665	27.2743	1.15503	7.78452	513.215	0.104894	3.94043e-09	13.5168	1.14161e-05	0.000613204	0.00575799	0.000108296	44.546	44.6564	16.476	1.22793e-08	7.05619e-09	4.00553e-10	0.00173057	0.00979811	0.000643791	0.0128294	0.0818521	0.00129563	350.116	3723.66	132.523	2.52291e-05	2.77792e-05	3.86971e-06	0.184961	0.446184	0.00400884	0.00638216	0.00801408	0.0309542	4155.82	0.033122
599	209.331	1111.24	258.308	2288.2	12.1185	23.666	121.752	2.41199	0.0265387	0.072307	0.249632	0.927376	33.9565	0.618391	8.83255	433.628	0.140629	1.7626e-08	20.9126	2.44791e-05	0.00187495	0.0060217	0.000151314	53.3856	55.3436	16.5284	6.45535e-08	1.37244e-08	7.69159e-10	0.00152383	0.00757538	0.000560699	0.0138108	0.0614691	0.000173941	475.144	3093.21	96.0302	6.91988e-05	4.24507e-05	3.47696e-06	0.190875	0.458176	0.00281111	0.00708908	0.00963765	0.0236361	3818.22	0.0143574
601	206.015	1535.39	465.206	3617.7	12.87	22.7812	246.055	2.34252	0.0075157	0.0116598	0.0233595	0.0787012	6.31098	0.160946	2.03782	76.2179	0.0251044	6.89756e-10	1.47825	7.8184e-07	0.000553461	0.000427359	0.000663173	15.0985	5.50953	9.32476	2.03788e-09	7.01695e-10	6.37272e-10	0.0446035	0.0220424	0.0188176	0.00972125	0.0151607	0.0026132	75.1125	338.565	13.9046	1.99118e-06	3.58129e-06	5.86539e-07	0.167215	1.47787	0.00274441	0.0116836	0.140013	6.35234	13169.5	0.351863
601	212.932	1495.38	444.552	3682.51	12.7544	23.3746	255.79	2.27433	0.00877978	0.0130667	0.0270947	0.105147	6.82647	0.168459	2.33081	75.7984	0.0295306	2.45427e-09	1.69519	2.78411e-06	0.000509319	0.000560966	0.000870559	16.1034	5.62129	9.24689	6.70203e-09	3.54025e-09	1.64828e-09	0.0397865	0.0274815	0.0163545	0.0122664	0.0163865	0.00243725	73.2661	342.346	16.7464	3.5036e-06	8.25789e-06	8.19623e-07	0.323659	2.8624	0.00294494	0.0116545	0.123588	6.37344	13201.3	0.208148
601	200.686	1524.84	443.399	3507.9	12.822	22.6769	230.51	2.33252	0.00769671	0.0136439	0.0275092	0.113279	6.35304	0.149077	2.28222	66.8974	0.0170784	1.56569e-09	1.37592	2.17964e-06	0.000524092	0.000470466	0.000698152	16.9091	5.52648	9.43473	4.41332e-09	2.87523e-09	2.84995e-09	0.0181699	0.00452333	0.00594427	0.0106926	0.0156377	0.00199438	69.6873	292.377	13.7086	3.23159e-06	6.52226e-06	5.60778e-07	0.319641	2.24296	0.00254995	0.0108739	0.13975	6.46534	12638	0.283591
601	172.574	1330.54	392.734	3439.43	14.564	26.6262	238.829	2.39902	0.00757332	0.0116611	0.0268883	0.144565	6.18305	0.172413	3.34005	73.8808	0.0146957	3.69558e-09	1.36974	1.41976e-06	0.000576199	0.000508346	0.000683795	15.9897	4.7945	9.5289	7.75628e-09	4.52969e-09	5.64134e-09	0.0156206	0.00851687	0.00745371	0.0131854	0.0153767	0.00146536	70.9951	346.41	16.3274	2.74065e-06	6.04641e-06	7.11703e-07	0.205132	2.75301	0.00335736	0.0138913	0.176311	7.24479	12739.4	0.376737
601	166.939	1264.17	391.427	3555.89	15.0016	27.9589	281.181	2.46053	0.00741679	0.0117259	0.02186	0.0895901	4.31279	0.148652	2.63455	68.1348	0.0447139	1.21352e-08	0.977414	9.69587e-07	0.000524201	0.000497624	0.000847365	12.6388	4.94932	5.35868	2.45631e-08	1.68223e-08	1.60232e-08	0.0297814	0.0111141	0.014296	0.0103657	0.0127134	0.00157524	60.4648	272.598	16.8151	1.66863e-06	3.26753e-06	6.6431e-07	0.140861	1.71134	0.00520462	0.0220771	0.300079	10.7593	9857.54	0.233462
603	429.837	7197.27	1325.42	4501.6	10.1125	22.4556	185.772	3.39139	0.012968	0.027211	0.0690977	0.777228	43.7036	0.223057	2.28907	367.925	0.314263	3.35888e-09	20.0612	4.19002e-06	0.000981515	0.00148368	0.0007739	77.6605	52.7686	34.6025	1.50572e-08	6.46706e-09	1.09723e-09	0.688533	0.00963518	0.00325321	0.01443	0.0168835	0.00790155	1849.49	898.388	119.814	1.92667e-05	7.39745e-06	2.72921e-06	179.257	22.4103	9.44283e-05	0.000193606	0.000401155	0.0486436	18733.7	0.0337472
603	247.088	3683.88	748.268	2677.72	10.0767	20.0992	165.03	3.06047	0.0200065	0.0459688	0.162387	0.443411	25.2768	0.255579	5.03398	179.045	0.0858693	1.42877e-08	0.274461	3.50221e-07	0.000943516	0.00267704	0.000899156	37.6575	45.2043	17.5759	1.03903e-07	6.56696e-08	1.7523e-08	0.00699877	0.11501	0.0139502	0.0119807	0.017431	0.00514297	335.121	235.038	81.6265	5.36713e-07	4.06756e-07	3.22963e-07	0.0156374	0.00456284	0.00116226	0.00213661	0.0036982	0.00970254	2919.6	0.0375718
603	228.905	2626.71	571.484	2867.03	11.6294	22.6124	158.4	2.86249	0.0210718	0.0414852	0.158755	0.432305	20.7755	0.247288	4.19599	130.579	0.0984153	4.04313e-09	0.441858	1.30933e-06	0.00107642	0.00296453	0.00116445	24.5676	58.3615	18.4096	9.32811e-09	7.11905e-09	1.01658e-09	0.0412564	0.992243	0.109901	0.0136075	0.0205285	0.0102162	301.235	207.329	61.5409	1.9601e-06	1.81585e-06	7.00114e-07	0.131721	0.0474702	0.00151643	0.00285423	0.00464962	0.0197983	2961.97	0.0371972
603	322.54	3924.7	823.797	3539.7	10.5721	20.7689	163.363	2.93075	0.0206855	0.0572674	0.205567	0.678821	21.255	0.222547	3.5278	133.432	0.0724195	4.34212e-09	0.423445	2.14717e-07	0.00121446	0.00342724	0.000973307	25.2863	52.755	20.2106	1.33146e-08	8.60033e-09	1.41651e-09	0.0244703	0.425088	0.0454437	0.0124477	0.0185899	0.00771648	256.87	207.09	80.703	2.32688e-07	1.82573e-07	2.16441e-07	0.00894886	0.00565447	0.00127071	0.00211619	0.0032498	0.0107769	2658.63	0.0307426
603	384.313	7666.76	1396.33	5298.72	13.1683	31.1684	237.873	3.73714	0.0177569	0.0595005	0.147174	0.509113	33.6512	0.316177	3.52982	129.884	0.348753	9.61156e-09	3.69263	4.058e-06	0.000915745	0.00188005	0.000528462	57.6072	177.374	38.5648	1.91383e-08	1.78838e-08	2.44799e-09	0.13772	8.37555	0.976117	0.0168482	0.0229543	0.00898211	330.809	345.332	41.8567	9.01715e-06	6.15247e-06	3.13315e-06	2.18995	0.901488	0.00230019	0.00326336	0.00718062	0.046442	3029.71	0.0392899
604	201.987	2373.15	486.55	1331.88	7.4915	12.3498	27.7577	2.4289	0.00570559	0.00941664	0.0156901	0.100302	5.03979	0.0845856	0.415289	48.5471	0.0108101	9.56807e-11	0.091602	3.65003e-08	0.000577842	0.000399085	0.000264473	4.46958	4.12654	4.9984	1.89807e-10	1.05445e-10	7.06971e-11	3.73012e-05	0.000601821	0.000435774	0.0104165	0.0051013	0.00282623	40.3076	78.6292	17.1806	1.44267e-07	7.01897e-08	3.4873e-08	0.0127727	0.0116533	0.000475049	0.000895895	0.00177325	0.0355797	3278.61	0.0293207
604	250.013	2895.51	548.186	1410.45	6.53176	10.7123	28.0359	2.39385	0.00481372	0.00724707	0.0126654	0.175094	6.54482	0.0819695	0.369818	47.7048	0.0303893	1.57768e-10	0.117684	2.92863e-08	0.000573806	0.0002626	0.000157586	9.10244	5.94792	5.19535	4.70299e-10	2.48034e-10	1.25858e-10	0.0125319	0.00529052	0.00303806	0.0120349	0.00512502	0.00227598	38.8577	97.4987	11.7065	5.24609e-08	7.75024e-08	2.09518e-08	0.00430293	0.0229107	0.00040518	0.000680632	0.00121301	0.178494	3119.91	0.0260144
604	145.897	1604.55	330.524	1040.97	8.74896	13.9212	31.6334	2.32572	0.00485618	0.00799101	0.0134819	0.143403	9.8342	0.0737529	0.434781	36.8481	0.0573977	1.31164e-10	0.216459	8.71361e-09	0.000440548	0.00055285	0.000287021	7.39818	13.0603	6.61284	2.74713e-10	1.24131e-10	7.68738e-11	0.0136078	0.0189908	0.00620678	0.00505207	0.00648273	0.00255933	24.5146	35.1876	26.624	1.9995e-08	1.94663e-08	6.9703e-09	0.0251511	0.0686363	0.000310026	0.000635745	0.00116992	0.182234	2812.84	0.0356353
604	195.412	2223.59	459.617	1378.01	8.16547	13.8882	39.0538	2.48456	0.00535035	0.00831091	0.0143682	0.151053	7.79324	0.0835735	0.440477	30.392	0.0647224	2.68259e-10	0.130679	1.08316e-08	0.00053514	0.000493774	0.000230896	7.9856	8.55768	6.33233	5.53702e-10	2.09214e-10	2.32045e-10	0.0352126	0.0335756	0.0107714	0.00544624	0.00868494	0.00264703	23.5735	38.6954	17.7965	2.65762e-08	2.19745e-08	8.91674e-09	0.00619427	0.0662571	0.000336603	0.000612082	0.00114465	0.168465	2810.58	0.0544321
604	177.09	2061.13	422.639	1402.68	8.53538	13.3839	41.5182	2.32399	0.00593669	0.00989992	0.0169314	0.162719	11.4054	0.0852946	0.544144	47.865	0.0660654	2.04063e-10	0.164749	1.67817e-07	0.000515404	0.000754197	0.000364152	5.70709	20.8909	7.14269	3.11927e-10	3.47045e-10	2.19557e-10	0.00311493	0.00741904	0.00127045	0.00326641	0.0094822	0.0025494	32.6233	44.2895	40.5636	2.07989e-07	3.4612e-07	7.63148e-08	0.0157949	0.0604701	0.000296206	0.00055269	0.000976314	0.17846	2585.74	0.0498556
609	62.3496	293.019	84.816	809.946	11.5939	18.6881	77.9226	2.02707	0.0549943	0.0963656	0.607464	1.71091	38.5052	0.883697	8.47606	277.204	0.17696	2.07614e-09	1.60478	1.56839e-06	0.00495897	0.00149902	0.0024722	104.761	23.7235	64.2606	5.58098e-09	4.44661e-09	1.16204e-09	0.000364758	0.0022067	0.000135349	0.0114262	0.0824188	0.00378944	608.198	879.364	86.4764	2.89081e-06	3.63924e-06	4.46437e-07	0.0243278	0.208551	0.00336349	0.0132035	0.0241679	0.0938512	3557.27	0.0447216
609	66.8102	366.518	98.8767	675.852	9.06069	16.332	60.6719	2.29892	0.0646636	0.113506	0.331827	1.54288	31.0029	0.641194	8.95151	296.786	0.0794898	1.93572e-10	1.20923	8.31353e-07	0.00512593	0.00140716	0.00291563	92.9784	15.3488	49.6872	5.28623e-10	5.6039e-10	1.41027e-10	0.000161454	0.000279173	4.32587e-05	0.0109936	0.0469694	0.00262809	786.827	838.705	89.8318	2.10115e-06	1.56474e-06	1.09315e-07	0.132133	0.0542117	0.00107833	0.0112329	0.0294725	0.0693814	4082.7	0.0672709
609	76.091	558.989	144.659	726.118	8.43235	13.4776	64.4919	2.19186	0.061685	0.111277	0.370366	1.19817	29.2115	0.683004	9.98333	340.965	0.0436792	1.20442e-10	2.06826	5.1616e-06	0.00555173	0.00101602	0.00234616	88.4491	13.456	53.8958	3.38246e-10	4.49357e-10	4.56196e-11	0.000147426	0.00101989	4.27375e-05	0.0140285	0.0225593	0.00194417	919.769	815.965	100.226	9.08117e-06	1.08841e-05	1.43537e-06	0.119093	0.04922	0.000855865	0.00892871	0.0262714	0.0596511	4385.93	0.0585133
609	71.6739	481.303	133.308	798.744	10.151	15.6533	62.2194	2.22953	0.0527203	0.0822183	0.536783	1.81519	32.8827	0.672598	8.55527	287.449	0.21177	1.26823e-09	1.07967	2.34287e-07	0.00492239	0.00126347	0.00256639	107.826	16.9883	46.0915	3.87936e-09	3.14529e-09	5.45098e-10	0.0549656	0.0109664	0.00494243	0.0118872	0.0254354	0.0026642	688.711	715.513	101.04	6.86206e-07	3.65211e-07	3.35056e-08	0.0544028	0.0319819	0.00152601	0.0109326	0.0241821	0.0573952	3910.74	0.0518267
609	76.6369	481.184	126.235	869.672	10.442	17.5104	68.3743	2.35516	0.0644711	0.109493	0.331038	1.37184	35.6465	0.701673	9.53038	297.942	0.117699	3.21984e-10	1.0651	2.21008e-07	0.00560719	0.00155287	0.00316855	85.6085	18.9964	51.7562	7.08212e-10	6.47532e-10	2.91265e-10	0.0111218	0.0037307	0.0013231	0.0123442	0.0529599	0.00299464	714.618	762.327	94.3919	6.57379e-07	5.12843e-07	3.81533e-08	0.0616448	0.035725	0.00119319	0.0106077	0.0244861	0.0529855	4305.41	0.0530842
701	321.62	1357.84	312.866	1434.69	6.53169	10.7946	42.4975	2.26903	0.0141337	0.0307556	0.076717	0.168521	88.8816	1.35386	7.64002	412.379	0.186108	2.79063e-09	6.22729	2.03269e-05	0.00152123	0.000932269	0.000240066	288.395	738.857	9.79041	1.08228e-08	5.23343e-09	4.93782e-10	0.000136011	0.000119216	5.03594e-05	0.0503136	0.19503	0.00210125	760.668	2952.52	84.091	5.65809e-05	4.26955e-05	5.88249e-06	0.163733	0.189579	0.000459648	0.000798831	0.0011201	0.00341036	1800.35	0.0156201
701	270.28	1243.78	252.885	1163.16	6.28115	10.5453	41.3372	2.13803	0.0136106	0.0281694	0.0793208	0.179657	71.2799	1.57555	8.32476	599.432	0.153047	5.00601e-09	16.8025	3.08287e-05	0.00186408	0.000644613	0.000157151	297.842	259.169	11.9404	2.43008e-08	5.82382e-09	6.43631e-10	0.00349651	0.00141318	0.000134075	0.0731534	0.253029	0.00108639	938.339	3250.13	129.694	8.42228e-05	6.2297e-05	9.02445e-06	0.428141	0.475166	0.000365949	0.000558059	0.000754804	0.00231276	1821.62	0.0175072
701	403.147	1934.66	413.5	1874.34	6.32305	10.9607	45.4832	2.30829	0.0155307	0.0336507	0.0839492	0.194864	84.7476	1.70094	7.96895	362.044	0.404583	3.26518e-09	50.0595	9.78615e-05	0.00173102	0.000693208	0.000262882	347.28	342.148	10.8402	1.4349e-08	5.2759e-09	6.5695e-10	0.0187129	0.179669	0.000857038	0.118224	0.599945	0.00237692	927.63	2186.49	73.7228	0.000209249	0.000173344	1.98502e-05	1.04909	1.95791	0.000442286	0.000758857	0.00102553	0.00326283	1963.95	0.0104728
701	495.064	3144.47	595.193	2795.59	7.53489	12.7178	51.1245	2.49304	0.016355	0.0363018	0.0847342	0.185177	88.2555	1.66707	8.88093	551.017	0.419379	2.42847e-09	49.7298	0.000100705	0.00196479	0.00109525	0.000296297	416.613	435.128	9.92327	9.9823e-09	2.4516e-09	6.48144e-10	0.342962	0.141729	0.00455078	0.134095	0.486795	0.00178985	880.327	2536.92	171.353	0.000147435	0.000148683	3.78092e-05	0.74085	1.3751	0.000401698	0.000669778	0.00094357	0.00267061	2366.06	0.00982951
701	240.549	1139.93	240.989	1365.67	7.97215	14.4997	54.638	2.28212	0.0240689	0.0456228	0.0992669	0.186949	68.5244	1.88621	8.56463	611.272	0.170515	2.2225e-09	76.2638	0.000113517	0.00320731	0.00153886	0.00021552	344.481	161.834	11.1294	1.00731e-08	4.61435e-09	4.58312e-10	0.000371632	0.000118124	3.60263e-05	0.196524	0.546734	0.00159113	1235.41	1406.58	109.944	0.000204661	0.000202668	2.52433e-05	1.25014	2.50456	0.000426788	0.000746303	0.00100525	0.00292245	1961.9	0.018854
702	143.484	1090.04	261.677	1698.01	12.9255	32.3465	98.3393	3.8954	0.0119341	0.0253834	0.0951937	0.327397	282.552	10.7943	62.3383	2501.03	0.260071	3.43e-09	110.503	0.000154142	0.00260391	0.000701228	0.000143109	267.577	478.98	140.802	1.02e-08	4.05e-09	1.11e-09	0.00209396	0.0294653	0.001417	0.146028	1.63916	0.0256453	5352.94	2666.32	877.949	0.000477665	0.000271864	4.62e-05	34.6673	11.4407	0.000380291	0.00090716	0.00203768	0.00472103	3850.69	0.0145183
702	173.226	1178.57	284.52	1986.69	13.0041	32.8596	98.4272	3.55899	0.0224918	0.0453818	0.107088	0.41864	301.857	11.9852	66.9527	2517.45	0.450594	1.54e-09	84.2526	0.000113437	0.00384914	0.00121834	0.000199385	276.841	705.871	141.988	6.39e-09	4.15e-09	1.01e-09	0.00217854	0.0108722	0.000806152	0.189653	1.35032	0.0391118	5313.06	3125.95	820.295	0.000317019	0.000216101	5.12e-05	25.6476	6.46117	0.000302745	0.000690442	0.00147484	0.00352348	4938.04	0.0141638
702	209.155	1513.43	382.447	1874.45	9.69931	25.7764	79.2858	4.17203	0.0254086	0.0574409	0.122018	0.428364	365.52	12.1506	63.2654	2923.32	0.326106	2.56e-10	74.6547	0.000146006	0.00443142	0.00166286	0.000237491	390.816	932.603	149.95	1.18e-09	8.97e-10	8.47e-10	0.000923539	0.0382239	0.00219276	0.169696	1.7131	0.0451709	5950.61	3828.97	829.92	0.000321115	0.000369642	5.96e-05	26.4892	6.80461	0.00027522	0.000666867	0.00151192	0.00324717	4780.86	0.0120923
702	189.809	1381.04	321.695	1776.61	9.8022	27.2309	82.3731	4.0895	0.0323646	0.0598659	0.117907	0.703422	309.817	11.6049	64.5473	2604.54	0.488121	6.44e-10	63.7857	0.000110538	0.00473007	0.00167986	0.000237324	317.447	900.102	122.442	3e-09	1.34e-09	6.78e-10	0.00151053	0.020445	0.00135761	0.185169	1.06803	0.0444094	5914.02	4606.28	855.454	0.000226577	0.000244432	3.77e-05	18.1886	3.54789	0.000249509	0.000598723	0.00127722	0.00271473	5442.17	0.0164864
702	168.992	1391.27	333.128	2177.14	14.1157	31.7619	92.2565	3.78756	0.019227	0.0393664	0.104832	0.713452	255.503	9.8999	66.4117	2512.01	0.237172	1.93e-09	106.757	0.000160013	0.00303045	0.000842864	0.000144534	238.486	449.22	143.93	4.63e-09	2.81e-09	1.2e-09	0.000107928	0.0351798	0.00127533	0.172752	1.25488	0.0269634	5212.8	4358.18	915.646	0.000587308	0.000287924	5.47e-05	41.637	10.309	0.000382663	0.000866356	0.00181012	0.00427861	4468.44	0.0151839
703	31.8808	63.3494	25.966	948.456	20.1448	24.0043	202.891	1.32398	0.117582	0.315013	1.16434	7.71524	29.8045	0.967788	31.7754	360.392	0.065245	1.47e-09	7.16202	7.94e-06	0.00257802	0.00228028	0.0017456	128.984	23.1474	10.5331	7.49e-09	7.34e-09	3.06e-10	0.0029547	0.00120846	8.37e-05	0.013445	0.0121885	0.00221476	2630.23	1128.98	99.3761	1.31e-05	1.59e-05	2.4e-06	0.401152	0.393904	4.06e-05	0.00388544	0.0653546	0.150757	2490.26	0.0282357
703	50.721	116.919	48.9981	1895.28	25.8238	31.6612	379.541	1.40654	0.150703	0.354123	0.947277	6.5017	34.8102	0.964442	28.7904	469.54	0.32802	2.63e-09	6.60108	9.71e-06	0.00439786	0.00332705	0.00209739	152.847	41.5632	6.67765	1.32e-08	7.15e-09	1.29e-09	0.200474	0.0724444	0.000729299	0.0106262	0.0366309	0.00163435	2640.11	1176.46	106.073	2.27e-05	2.05e-05	2.97e-06	1.00046	0.569077	0.000181754	0.0110591	0.109607	0.496829	3595.72	0.0117471
703	31.7765	64.4537	26.4203	834.724	19.486	22.1502	183.339	1.31025	0.129967	0.290243	0.906972	7.0663	39.4173	0.765632	27.9653	313.087	0.100369	5.35e-10	5.45166	7.61e-06	0.00336407	0.0022596	0.00294538	85.5557	119.868	7.88167	1.6e-09	9.15e-10	1.05e-10	0.000266295	0.00320423	7.78e-06	0.0069542	0.013615	0.00219322	2211.96	843.423	89.2569	1.38e-05	2.25e-05	2.75e-06	0.621525	0.509126	3.07e-05	0.00358118	0.0758639	0.149497	2328.12	0.0274483
703	44.5135	80.5491	34.2099	1090.49	15.3981	21.3449	236.77	1.17813	0.112704	0.326878	0.853629	6.14989	35.9666	0.743315	25.7408	287.948	0.159735	8.89e-10	5.80777	5.41e-06	0.00187959	0.00262452	0.00217414	100.98	91.8657	7.43879	3.12e-09	2.37e-09	1.08e-10	0.00830587	0.0536669	1.22e-05	0.00510975	0.0338101	0.00227649	2170.58	770.019	78.5485	1.19e-05	1.38e-05	2.29e-06	0.499207	0.451466	6.38e-05	0.00823334	0.100204	0.359498	2652.75	0.0161525
703	34.1321	61.2523	25.2155	815.197	17.7442	19.7923	194.192	1.20186	0.12245	0.299149	0.990186	8.21764	36.205	0.834335	31.6044	331.54	0.0866539	6.87e-09	5.94639	7.98e-06	0.00292408	0.0019167	0.00236862	107.868	59.5412	10.0918	2.73e-08	1.18e-08	4.24e-09	0.00844764	0.000469581	0.000335846	0.0101701	0.0075319	0.00263896	2435.58	783.173	105.127	1.48e-05	1.42e-05	1.99e-06	0.590557	0.490042	2.95e-05	0.00334344	0.0722233	0.160607	2371	0.0241803
704	245.815	2957.38	727.793	2561.88	9.29336	24.9859	201.926	4.40609	0.0422557	0.109893	0.190714	0.906801	8.23011	0.219917	2.821	74.4173	0.0301314	2.12366e-08	0.225509	8.1157e-09	0.00336335	0.00458855	0.00243973	15.8607	9.73313	10.0577	7.95167e-08	6.41048e-08	1.62766e-08	0.0975555	0.00705523	0.0108417	0.0130322	0.0278466	0.0226292	61.2173	99.7094	68.4411	1.04504e-08	2.41989e-08	5.15716e-09	0.034331	0.364831	0.0171631	0.0579777	0.242528	13.2912	4634.52	0.0644086
704	285.835	3355.97	825.961	3233.91	10.4237	29.2647	343.732	4.45116	0.0487019	0.113043	0.210833	0.955725	7.68138	0.256964	3.08082	99.7457	0.0229499	3.88181e-10	0.292545	1.93241e-08	0.00378534	0.00462436	0.00256225	13.3753	8.33874	11.3929	1.77951e-09	5.30863e-10	4.5427e-10	0.029747	0.00229636	0.00437882	0.0144213	0.0318859	0.0233574	94.4524	113.033	72.2049	1.85116e-08	3.32577e-08	1.30986e-08	0.00906257	0.288785	0.0175819	0.0604076	0.241398	12.2622	5278.31	0.0507873
704	258.433	3619.13	824.47	2812.73	9.37253	25.7558	227.806	4.52587	0.00851159	0.0181895	0.052104	0.346843	12.3961	0.279694	2.71623	95.9178	0.011868	5.40582e-10	0.212757	8.37737e-08	0.00140623	0.000767995	0.00054339	24.2057	19.0381	10.9384	1.8126e-09	9.80597e-10	2.4095e-10	0.000132314	3.6574e-05	2.53538e-05	0.0112247	0.0272455	0.0222466	80.5359	129.732	82.6818	2.00966e-07	1.57776e-07	5.94117e-08	0.0285482	0.154282	0.0173262	0.096804	0.851596	22.7521	4379.72	0.049272
704	270.312	3423.29	808.108	2662.03	8.71078	25.3834	251.9	4.67036	0.0472677	0.110407	0.189835	0.912136	9.13358	0.254522	2.77784	89.3686	0.0282746	3.67539e-10	0.194845	1.93994e-08	0.00420753	0.00483934	0.00252747	14.9259	9.70397	12.5666	1.2604e-09	4.53933e-10	5.08131e-10	0.0337554	0.00148377	0.00360772	0.0140325	0.0318368	0.0247533	65.7848	115.156	78.9678	4.39963e-08	2.86626e-08	9.8228e-09	0.0199832	0.240016	0.0186566	0.067426	0.285379	12.7238	4339.31	0.0631298
704	259.805	3178.12	757.46	2561.25	8.74994	24.3372	211.307	4.3805	0.0436679	0.109982	0.186866	0.9071	8.01889	0.24912	2.8991	91.8192	0.0234095	2.89267e-10	0.111533	4.76893e-08	0.00383749	0.00494351	0.0023888	11.772	9.60949	11.4599	9.71514e-10	5.00937e-10	2.02377e-10	0.0167493	0.00149963	0.00198197	0.0138027	0.0403439	0.0195365	68.0412	145.076	73.5268	8.45334e-08	8.14265e-08	2.33727e-08	0.0104708	0.406446	0.0176521	0.0598668	0.236294	10.2546	4683.33	0.136797
707	255.574	2692.31	487.773	1727.35	6.44066	9.81674	31.2699	1.98117	0.00799834	0.0161963	0.059769	0.134622	13.9369	0.880679	8.21181	273.338	0.0245677	2.84483e-09	5.86416	3.39623e-06	0.00024968	0.000622475	0.000247743	22.6358	19.2803	12.4942	5.29357e-09	4.84168e-09	1.56769e-09	1.66089e-05	1.71651e-05	3.5189e-06	0.0116465	0.0220447	0.00235875	496.565	465.412	99.3443	6.37175e-06	5.00796e-06	1.70995e-06	0.387768	0.488981	0.000101712	0.000178359	0.000273926	0.000521227	3494.79	0.00606986
707	327.115	3106.04	609.79	2231.1	6.70768	9.95637	33.3197	2.05869	0.00590254	0.0131257	0.0504652	0.101511	14.4016	0.801244	8.19859	289.285	0.0285387	2.70891e-09	6.0094	4.95473e-06	0.000151099	0.000416108	0.000159349	26.1926	19.6873	14.5732	5.05869e-09	3.57695e-09	1.02402e-09	9.37855e-05	0.000485828	3.44519e-05	0.013482	0.02779	0.00242373	500.815	462.23	122	8.87662e-06	6.84287e-06	2.07765e-06	0.233224	0.429154	9.71362e-05	0.00015126	0.000210867	0.00035065	3785.52	0.00811456
707	285.356	2747.62	548.259	1914.91	6.46687	9.64599	30.9631	2.01035	0.00770177	0.0160239	0.0615922	0.1404	13.5642	0.847557	8.84713	274.02	0.037544	4.50074e-09	6.01681	3.14519e-06	0.000252384	0.000534965	0.000224309	24.3015	19.6025	12.5276	1.02699e-08	6.51002e-09	2.42937e-09	0.000551769	0.00274879	8.43564e-05	0.00938139	0.0241692	0.00196184	516.783	466.12	102.491	5.88889e-06	5.11996e-06	1.63719e-06	0.249898	0.446867	0.000101118	0.000167416	0.000243807	0.000440621	3504.62	0.00692363
707	248.917	2412.45	454.179	1943.86	7.54617	11.6629	36.1706	2.0339	0.00732812	0.0162202	0.0544579	0.102344	16.1043	0.859683	8.52232	294.176	0.0220513	2.50678e-09	8.36181	1.75098e-05	0.00022656	0.000525067	0.000206705	24.0523	27.3603	12.0244	4.72221e-09	2.74603e-09	9.48646e-10	7.01182e-05	0.000656528	3.66689e-05	0.0180115	0.0328041	0.00363715	533.969	493.851	100.795	1.55478e-05	3.65704e-05	7.01112e-06	0.168784	0.391327	9.73756e-05	0.000154278	0.000227568	0.000431644	3655.21	0.0073785
707	289.604	3486.13	568.907	2061.84	6.84412	10.5502	33.5843	1.95962	0.00783126	0.0160319	0.055571	0.124441	14.7205	0.858174	8.28796	259.357	0.018338	2.37913e-09	3.26269	9.14282e-07	0.000310674	0.000671268	0.000242694	26.2986	16.6902	14.3593	4.29416e-09	4.19349e-09	1.19068e-09	1.0039e-05	1.14834e-05	2.78223e-06	0.0112152	0.0238636	0.00242198	462.645	377.645	94.6835	1.60872e-06	2.35864e-06	8.36572e-07	0.243376	0.296126	9.96137e-05	0.000162734	0.000249531	0.000432491	3287.67	0.0113899
709	403.607	1157.7	345.421	4086.64	8.99499	13.1895	71.0294	1.57077	0.150771	0.340502	0.632433	4.63783	57.4726	1.57366	21.8599	1657.81	0.364418	3.24649e-09	30.9301	2.60807e-05	0.0085796	0.00750884	0.000484879	376.328	25.1837	45.4881	1.17002e-08	8.38045e-09	3.76346e-10	0.617311	0.00601303	0.0139122	0.0618031	0.486711	0.000937257	2025.98	5369.09	195.34	6.11009e-05	0.00012168	8.63033e-06	4.74407	1.21176	3.583e-05	0.00108932	0.0090331	0.0183591	4180.53	0.0437061
709	392.297	1337.51	358.613	3383.97	8.31614	11.9823	63.2157	1.54667	0.175775	0.366866	0.564306	4.03054	38.1039	1.51044	22.6947	1428.91	0.239135	5.41113e-10	21.3419	1.32282e-05	0.0104504	0.0107626	0.000617641	163.278	18.5582	36.9026	1.24793e-09	6.9508e-10	1.89174e-10	0.514405	0.00121154	0.00539214	0.0783031	0.132849	0.00119613	2657.4	3240.81	182.269	4.45694e-05	4.04433e-05	4.71711e-06	1.17882	0.418668	2.33445e-06	0.000328835	0.0087112	0.023389	5482.79	0.0156398
709	348.896	1177.95	307.075	3582.84	10.44	12.5073	67.0863	1.55412	0.186139	0.387578	0.618323	4.49207	58.3933	1.69947	29.7766	1757.72	0.393669	6.11663e-10	15.6419	9.15222e-06	0.0125599	0.0128129	0.000710446	141.216	36.7525	38.2366	1.56482e-09	1.00159e-09	8.64769e-11	0.0548895	0.00441889	0.000836717	0.0717519	0.173561	0.00123704	2814.73	3105.98	265.088	2.08726e-05	2.59677e-05	3.75596e-06	2.10856	0.360522	1.88148e-06	0.000259577	0.00950754	0.0276537	4872.5	0.00898379
709	374.11	1337.71	388.916	4764.69	11.9244	17.7097	82.6136	1.76969	0.212186	0.428117	0.627282	6.23405	61.3726	1.65881	24.1615	1655.21	0.632599	5.34275e-10	17.672	1.36361e-05	0.0141942	0.0109152	0.000772261	352.474	34.644	41.759	1.3999e-09	6.8657e-10	7.17709e-11	1.42044	0.0961577	0.0166345	0.0268298	0.40782	0.000446925	1930.62	4476.71	245.542	2.87608e-05	4.7175e-05	4.95675e-06	3.42363	0.7954	2.29827e-05	0.00128139	0.0120149	0.029765	5139	0.0378482
709	366.638	1302.99	355.704	3300.59	8.77029	13.6472	64.6031	1.74994	0.206927	0.431248	0.655667	4.28516	51.4781	1.78879	29.6536	1388.49	0.477845	1.33024e-10	15.5916	5.42811e-06	0.0140908	0.0100655	0.000438905	149.973	31.4154	33.2215	4.3541e-10	1.48169e-10	2.69824e-11	0.430241	0.0225169	0.0429475	0.08601	0.24733	0.00116474	2871.83	3291.46	169.747	1.11504e-05	1.67524e-05	2.61759e-06	0.504113	0.102965	8.06038e-06	0.000272055	0.00802542	0.0198416	4104.59	0.0388811
710	153.73	820.662	210.621	3237.45	23.8531	42.3279	234.388	2.56375	0.371045	0.678302	1.03301	5.50166	141.875	2.076	22.5763	961.652	0.574917	1.88336e-07	18.5528	1.99869e-05	0.0194558	0.00693501	0.011769	67.849	670.142	70.4166	3.01821e-07	3.31321e-07	2.42462e-08	0.0132041	0.00249072	0.00179086	0.044661	0.0544082	0.0569685	1740.28	1187.9	943.722	3.29311e-05	3.58998e-05	1.7467e-05	2.70773	1.27485	1.41816e-05	0.000934701	0.0106684	0.025712	5332.77	0.00110746
710	60.2541	134.092	41.3126	421.606	7.72431	10.9158	37.3964	1.70501	0.255769	0.627246	1.03231	5.35147	89.1411	1.34911	13.998	886.658	0.231687	1.40954e-08	29.7606	4.2248e-05	0.00672164	0.00404979	0.00918538	54.7096	230.54	48.955	6.88331e-08	4.13638e-08	1.54515e-08	0.000764498	0.000293867	0.000160934	0.0507945	0.0862236	0.0643351	1755.97	1273.65	1084.2	0.000110953	3.79006e-05	3.00563e-05	5.6234	2.90326	2.48974e-06	0.000497066	0.0145096	0.0510765	4152.17	0.00419025
710	62.2251	142.222	45.5937	552.183	9.04468	13.9226	43.0085	1.7527	0.314055	0.656128	0.992887	5.133	94.6356	1.60771	14.2948	837.304	0.281206	1.76195e-08	24.1634	4.79228e-05	0.0111554	0.00458895	0.0106836	58.9021	341.924	46.3987	6.22966e-08	2.11781e-08	2.11039e-08	0.0062648	0.000771858	0.000870747	0.0433309	0.10646	0.0807898	1783.27	1163.3	1068.77	0.000109856	4.07988e-05	2.99768e-05	7.85599	4.19301	3.26524e-06	0.000532584	0.017439	0.0623076	3890.62	0.00184615
710	57.6837	154.011	48.4803	452.887	7.48624	10.6677	31.2864	1.57516	0.301043	0.607015	1.00605	2.51133	36.6033	1.39048	15.1826	852.878	0.168679	3.24249e-09	31.7544	7.43281e-05	0.0234078	0.00440381	0.0147267	56.4779	32.166	50.4441	7.66596e-09	3.86088e-09	2.06721e-09	0.00202024	0.0239377	0.00498189	0.0466035	0.142788	0.0782373	1999.54	1398.82	936.695	0.000176353	5.16303e-05	4.09824e-05	8.00969	4.1838	3.51497e-06	0.000215082	0.0168844	0.115508	4601.29	0.0012302
710	96.9701	277.015	83.3576	548.478	5.89562	8.37575	25.1698	1.90608	0.236061	0.492889	0.97448	3.66576	48.5799	1.11835	14.5643	723.196	0.193185	4.07337e-09	37.726	3.84314e-05	0.0173255	0.00152152	0.00754003	64.9	40.617	59.0506	1.00643e-08	6.6732e-09	2.10774e-09	0.00627024	0.0411293	0.00775388	0.0318552	0.0718585	0.0515158	2172.19	1769.74	1072.57	0.000120292	1.65254e-05	1.74106e-05	4.74007	1.48953	6.43642e-07	0.000160499	0.0138178	0.0524812	5076.68	0.000859327
717	453.763	1835.17	473.363	3617.67	8.31284	12.7519	67.4863	1.85432	0.0389377	0.0607437	0.245505	0.948031	28.1882	1.11825	12.4674	631.337	0.130234	3.41645e-09	6.15978	1.14864e-05	0.00364025	0.00247611	0.00015656	70.302	82.6839	8.17987	1.29424e-08	5.84382e-09	5.19047e-10	0.00375826	0.133418	0.00515043	0.00595718	0.11743	0.0116523	509.646	1719.97	249.987	1.98195e-05	2.14608e-05	2.3449e-06	0.557471	1.6129	0.000760863	0.00411139	0.00597022	0.0304448	5778.17	0.0335225
717	724.117	3954.37	982.879	6300.56	9.00348	15.0617	81.2092	2.1551	0.0340693	0.0509211	0.204732	0.641218	26.9431	0.987038	10.7145	678.851	0.166381	6.47941e-09	8.831	1.68327e-05	0.00315138	0.00276741	0.000150977	50.225	87.3365	8.39366	2.31081e-08	1.15679e-08	4.63837e-10	0.0163764	0.348738	0.0116423	0.00600376	0.0454747	0.0164647	655.002	1893.94	275.911	2.74827e-05	3.30275e-05	2.58924e-06	1.95745	1.04898	0.0010523	0.00280176	0.00432425	0.0355915	7602.26	0.0423288
717	583.134	2563.47	695.754	4079.06	7.14045	11.5301	91.7501	2.19084	0.027687	0.0475107	0.309888	1.38917	38.9013	1.12007	12.9774	578.079	0.14866	8.41097e-09	9.80668	1.92311e-05	0.000956899	0.00209565	0.00015006	66.5382	114.85	19.5145	2.47103e-08	9.1435e-09	1.07576e-09	0.00117217	0.010441	0.000666791	0.00316486	0.068209	0.00778776	577.75	1674.42	281.78	2.41485e-05	2.10693e-05	4.73116e-06	2.12996	0.982628	0.000801986	0.00335223	0.00598081	0.0383598	7385.35	0.0382632
717	383.845	1594.25	427.163	3617.07	9.97241	14.361	82.5183	2.01282	0.0374645	0.0585532	0.216968	0.952479	19.9194	0.924844	11.4591	659.833	0.0872158	9.66683e-09	4.14912	1.24304e-05	0.00390343	0.00270952	0.000124865	48.858	73.5853	8.47184	3.37784e-08	1.81062e-08	5.95046e-10	0.000761761	0.00463787	0.00026243	0.00887059	0.0607204	0.00820256	752.198	1631.78	238.88	1.78697e-05	1.6512e-05	1.61862e-06	0.673439	0.51284	0.000551674	0.00147562	0.00292463	0.0198971	3715.4	0.0129396
717	448.637	2370.12	579.865	3696.6	8.78994	14.4614	92.3839	2.1954	0.0309279	0.0574811	0.282097	1.17816	34.5193	1.00867	11.7923	576.467	0.18792	6.16101e-09	5.1627	1.61878e-05	0.00377071	0.00309957	0.000115921	67.4612	100.509	12.6887	2.87451e-08	8.82324e-09	3.54585e-10	0.00750262	0.0552816	0.00148448	0.00441078	0.0669038	0.0113915	473.407	1851.83	262.326	1.71325e-05	1.94893e-05	4.30385e-06	1.08475	0.920161	0.00114798	0.00244008	0.00442257	0.0235632	7176.04	0.0407286
722	102.225	285.31	116.08	865.94	6.30967	10.5717	164.971	1.99806	0.000716388	0.002264	0.0106083	0.228202	4.63104	0.277937	3.99599	61.1103	0.00509338	2.4029e-10	4.00918	4.09437e-06	6.18249e-05	8.57343e-05	6.69014e-05	5.59549	10.571	1.9196	4.48804e-10	2.81479e-10	2.83006e-10	3.65627e-05	7.72592e-05	2.01299e-05	0.00567258	0.131463	0.00253267	211.53	578.407	8.93129	1.5082e-05	2.09001e-05	9.76732e-07	0.696523	0.829508	0.00710877	0.0184137	0.119869	5.25248	4623.3	0.135584
722	99.7771	327.812	120.618	832.595	6.29625	12.1103	169.3	2.10245	0.000462104	0.00139844	0.00754988	0.189928	4.60131	0.261389	3.45846	57.7565	0.00340934	7.36941e-11	3.31925	3.31968e-06	3.53582e-05	3.58791e-05	7.04992e-05	5.16092	9.21656	2.33292	1.75937e-10	8.20325e-11	1.01351e-10	4.87345e-05	0.00048463	7.38703e-05	0.00398568	0.117652	0.00209709	183.346	516.409	7.883	1.08878e-05	1.55683e-05	8.26449e-07	0.702452	0.426334	0.00636019	0.0151235	0.127915	5.70171	4338.5	0.220871
722	96.8261	304.47	117.204	840.679	6.46008	11.0472	170.56	2.01925	0.000596621	0.00196887	0.0104559	0.208132	5.36419	0.268155	3.65456	59.2386	0.00681346	2.10255e-10	3.30984	3.26691e-06	4.22317e-05	5.03574e-05	8.08157e-05	5.45831	8.23816	2.76694	3.60661e-10	2.34112e-10	2.84307e-10	8.3952e-05	6.48167e-05	2.34694e-05	0.0033012	0.122437	0.00176275	213.146	542.543	7.77687	1.17079e-05	1.68078e-05	7.32418e-07	0.791334	0.806844	0.00670861	0.0175761	0.129611	6.03725	5123.64	0.245409
722	89.0922	284.874	110.335	911.573	7.67973	12.6896	182.098	2.02813	0.000597791	0.00183143	0.01113	0.246075	6.3685	0.263075	3.91804	58.5007	0.00546223	2.8777e-10	4.76778	3.62366e-06	4.06561e-05	3.88106e-05	8.52292e-05	5.5125	9.40228	4.58168	5.20566e-10	3.71984e-10	4.73324e-10	7.9184e-05	0.00100378	0.000274655	0.00312291	0.184601	0.00274309	206.149	636.26	7.32465	1.25488e-05	1.60271e-05	1.2234e-06	0.776632	0.753287	0.00545285	0.0138619	0.173057	6.50378	5823.66	0.143626
722	97.0872	336.222	124.387	786.885	6.04659	10.729	155.418	2.0247	0.000642695	0.00201331	0.00820946	0.18853	4.78911	0.249213	3.09208	55.8755	0.00555037	1.53831e-10	4.07922	3.25223e-06	5.1923e-05	5.40785e-05	7.81854e-05	5.77029	7.55061	2.60196	2.63185e-10	1.57124e-10	1.29671e-10	9.35047e-06	3.97872e-05	1.1028e-05	0.00383274	0.110154	0.00209959	198.284	524.245	7.45726	1.08989e-05	1.68642e-05	9.33499e-07	0.77588	0.647443	0.00596043	0.0149395	0.0893235	6.60452	4805.19	0.117005
723	1030.56	5944.47	1587.39	3292.1	3.26125	16.0136	68.167	5.83656	0.00284724	0.00746967	0.021641	0.421589	168.051	0.0521575	3.24986	542.401	2.2218	3.60624e-09	40.7823	2.40659e-05	0.000141728	0.000280037	7.96043e-06	1054.46	1508.06	68.4946	1.06775e-08	9.84306e-09	7.46588e-10	1.72438	0.926801	0.122447	0.0010534	0.0029403	0.0019098	1959.98	2888.26	273.073	4.57992e-05	4.80166e-05	3.07769e-05	850.408	508.856	6.44296e-05	0.000109429	0.000172406	0.204189	14008.1	0.00738748
723	651.668	4304.97	1012.93	2672.56	4.44409	19.2955	90.5987	6.36623	0.00167285	0.00504973	0.0162804	0.306535	149.133	0.0502336	2.47907	361.965	4.00062	1.24145e-09	19.9971	3.41188e-05	9.0143e-05	0.000155498	7.42782e-06	816.766	1538.23	56.1657	2.74916e-09	3.60639e-09	2.61989e-10	0.846783	1.119	0.103721	0.00149179	0.00397639	0.00186385	1560.16	2540.21	262.597	5.43881e-05	5.84331e-05	4.08343e-05	866.512	516.483	6.49077e-05	0.000101895	0.000264814	0.183615	12528.1	0.00937436
723	582.643	5797.77	1149.35	2428.29	4.41507	18.7952	71.8777	7.12126	0.00212237	0.00548122	0.0185471	0.41394	228.338	0.0662086	2.22469	550.068	11.7433	2.15794e-08	27.3752	1.57292e-05	0.000116546	0.000128211	1.21084e-05	2093.18	2695.96	123.262	6.42834e-09	1.03468e-07	6.80513e-09	19.1468	29.8606	1.15879	0.00413727	0.00302959	0.00185935	1783.51	3591.78	293.111	3.23686e-05	2.25565e-05	2.15151e-05	976.755	618.542	0.000101937	0.000145444	0.00022091	0.228993	13708.1	0.00466967
723	295.933	1941.05	432.809	605.582	2.35856	11.5223	22.3673	7.43513	0.00472183	0.011436	0.0211274	0.451109	28.8198	0.0835213	1.04223	173.522	0.166548	1.1305e-09	2.88868	6.32587e-07	0.000269108	0.000163753	2.41007e-05	37.0245	139.081	4.84015	4.77891e-09	1.41385e-09	3.41001e-10	0.00605237	0.462358	0.000188851	0.00256801	0.00462024	0.00134275	350.144	621.82	27.0848	8.13851e-07	8.90373e-07	2.00087e-07	0.988214	1.06151	0.00188382	0.00242538	0.00327558	0.550758	1272.9	0.00310389
723	241.776	2262.34	477.279	717.444	3.35322	12.6455	27.6965	5.8685	0.00993628	0.015353	0.024621	0.468389	29.8075	0.0999175	1.07509	200.862	0.114507	4.79326e-10	4.7662	6.96582e-07	0.000714595	0.00029975	4.04219e-05	46.1087	161.707	4.31379	9.03321e-10	1.34739e-09	1.72697e-11	0.0074377	0.441319	6.20524e-05	0.00522484	0.00421569	0.0016166	375.135	786.203	37.9468	1.82715e-06	2.54387e-06	1.86474e-07	1.06764	1.39165	0.00166322	0.00212015	0.00250807	0.390569	1422	0.0152893
728	135.687	753.908	192.709	1629.87	11.0876	19.251	87.9896	2.06789	0.0545912	0.0813741	0.207297	0.693288	46.5059	1.12089	16.8078	254.162	0.0376999	1.59479e-08	4.5213	2.31941e-05	0.00581983	0.0066849	0.000411519	64.4496	119.518	20.8684	5.00257e-08	5.04571e-08	1.87148e-09	0.00247605	0.00289809	9.84929e-05	0.0645653	0.0722816	0.0124578	351.002	1830.36	143.668	5.21985e-05	4.25683e-05	6.39128e-06	0.717999	2.71932	0.00010952	0.000644643	0.00138368	0.00243424	2254.32	0.00502447
728	131.972	768.736	204.057	1761.77	11.8752	20.6621	80.5975	2.18342	0.0458181	0.0692434	0.217131	0.69154	45.45	1.03706	15.9711	290.712	0.0402287	1.82782e-08	4.49654	2.08646e-05	0.00634816	0.00506697	0.000374787	53.4136	112.622	20.9299	6.02732e-08	4.39385e-08	2.23451e-09	0.00169157	0.0103447	4.18542e-05	0.0691593	0.0635844	0.0147936	334.048	1852.32	155.565	4.69918e-05	4.67777e-05	5.68179e-06	0.431873	2.28002	9.81846e-05	0.000554254	0.00120644	0.00169594	2083.2	0.00459662
728	124.934	782.829	194.878	1630.09	12.3847	21.0103	83.2107	2.2414	0.0583323	0.0892659	0.217215	0.669347	41.5724	1.10274	15.9893	250.739	0.0240858	1.92497e-08	4.40451	3.35317e-05	0.00683939	0.00787371	0.000373126	58.6369	114.104	17.5775	4.25861e-08	4.90677e-08	1.55243e-09	0.000656	0.000317072	3.62913e-05	0.074065	0.0788234	0.012853	413.192	1575.44	113.526	6.96891e-05	5.18131e-05	5.9737e-06	2.35268	1.74288	0.00013095	0.000694066	0.0014014	0.00217745	2995.18	0.010214
728	133.254	758.009	184.682	1618.56	11.4629	18.4695	94.9814	2.0251	0.0414551	0.0630224	0.197765	0.636686	39.5202	1.06078	16.8007	271.667	0.0402021	3.08074e-08	4.39948	2.49782e-05	0.00535396	0.00479299	0.000331607	45.3848	108.614	18.6868	1.09141e-07	8.04042e-08	4.11681e-09	0.00184766	0.00590718	0.000176158	0.0681065	0.0695136	0.0109147	356.433	2009.07	154.399	5.34446e-05	5.54616e-05	7.42672e-06	0.647818	4.23147	9.68725e-05	0.000524788	0.00110207	0.00165992	2049.53	0.00540138
728	134.603	736.216	187.589	1576.87	11.2596	18.2279	88.5059	2.01727	0.0451065	0.0674948	0.171771	0.605899	40.0481	0.990451	15.6328	236.426	0.0342198	3.61177e-08	4.09888	3.88436e-05	0.00597032	0.00487922	0.000373767	51.6612	101.81	18.5969	8.52805e-08	8.11851e-08	3.21213e-09	0.0035405	0.00308097	8.60492e-05	0.0681249	0.0599032	0.00974072	319.72	1777.14	114.112	8.07252e-05	5.8936e-05	6.9222e-06	1.84423	2.15187	8.56624e-05	0.000571857	0.00124431	0.00180702	2155.97	0.00554525
734	46.6295	155.557	41.9341	1909.13	40.478	48.1476	197.28	1.3843	0.226534	0.353142	3.29942	14.6947	420.074	1.97729	43.9416	2474.07	0.274292	2.33699e-07	69.793	7.04801e-05	0.00902992	0.00608999	0.00860733	568.985	441.063	672.666	3.79386e-07	3.6656e-07	1.46909e-08	0.00130389	0.000585866	0.000144664	0.337939	0.0510293	0.0152257	2918.42	2411.9	1800.95	0.000126772	0.000159228	3.54034e-05	5.3449	1.61038	2.66563e-05	0.00146826	0.0199161	0.108077	3405.25	0.0159718
734	63.5632	233.863	61.1045	3636.92	55.5186	71.3393	354.024	1.51055	0.215852	0.346992	3.41355	12.0467	467.865	1.59708	38.1611	3530.3	0.70713	2.5895e-08	25.8701	8.20416e-06	0.00894804	0.00508219	0.00973433	672.503	334.008	721.473	4.78297e-08	4.47615e-08	7.61216e-09	0.0249339	0.0201224	0.00118129	0.0832861	0.13111	0.0106784	4920.75	3175.11	1929.5	2.78786e-05	2.56688e-05	7.48063e-06	1.27734	0.317471	4.63798e-05	0.00226467	0.0211199	0.11878	3262.44	0.0254958
734	76.9431	318.168	82.4026	4560.89	56.3802	72.0092	272.076	1.59338	0.246588	0.400225	3.76093	14.4915	516.735	2.12673	37.0031	3450.25	1.37067	6.34528e-08	117.382	7.64052e-05	0.0179171	0.00551461	0.00961346	795.697	470.796	594.809	1.0979e-07	9.55146e-08	1.10997e-08	0.650514	0.0206702	0.00507708	0.365598	0.0343443	0.0155099	4070.97	4175.97	1841.43	0.000168015	0.00018326	3.60258e-05	59.8514	1.89832	5.5158e-05	0.00200206	0.0134519	0.0740665	3339.68	0.0204114
734	58.5809	168.559	47.2569	2106.86	35.4196	44.8384	218.783	1.48404	0.164232	0.275106	3.08742	11.9077	432.677	1.52205	36.6978	2471.54	0.575768	8.20909e-08	30.6396	4.26946e-05	0.00415382	0.00474672	0.0104255	615.234	385.298	742.716	1.26772e-07	8.73752e-08	1.67954e-08	0.00390859	0.0131287	0.00143776	0.185682	0.0598532	0.0250256	3035.12	2895.09	1628.72	6.07736e-05	0.000114246	3.35345e-05	5.91262	2.04591	3.73319e-05	0.00196549	0.0179718	0.107129	3342.88	0.0142154
734	83.9473	233.65	65.9886	3837.61	45.3024	57.9484	277.051	1.4666	0.198652	0.324434	2.93597	13.2971	447.3	2.04608	40.504	2900.39	0.648164	4.7053e-08	17.9662	1.88208e-06	0.00420176	0.00341196	0.0114831	760.971	336.934	686.162	6.68687e-08	7.28156e-08	9.23925e-09	0.0263548	0.00340368	0.000860574	0.00989444	0.603159	0.0190128	2821.78	2848.18	2014.42	3.86653e-06	3.24429e-06	2.81553e-06	1.53699	2.85281	3.77334e-05	0.00167149	0.014359	0.108668	3591.7	0.0170584
735	69.9916	356.574	108.644	995.11	14.8434	20.9513	127.212	1.68431	0.0873631	0.262397	0.652509	1.50018	28.9175	3.1275	17.5893	514.383	0.0822135	2.34327e-09	30.9038	1.7792e-05	0.00318046	0.00587008	0.000430128	31.0234	89.4392	10.2455	8.44238e-09	5.9772e-09	1.36931e-09	0.000292861	0.00100968	0.000123765	0.106434	0.299855	0.0947054	331.004	2087.56	240.125	1.418e-05	3.05117e-05	1.43815e-05	0.312677	0.305417	0.0111132	0.0239128	0.0480474	0.367575	3156.14	0.00554693
735	81.7981	458.601	151.646	1086.23	15.5851	22.3395	138.472	1.96301	0.102935	0.276426	0.768572	1.94287	29.1323	1.08577	20.1135	445.027	0.0827069	8.80975e-09	34.4414	8.13124e-05	0.00502925	0.00765849	0.000545122	33.1799	95.0639	11.7174	1.40467e-08	6.11422e-09	4.63671e-09	0.0062041	0.00310822	0.000110576	0.0114979	0.594131	0.0135539	289.293	2109	92.2585	0.000116939	0.000100726	6.7976e-05	1.35654	0.383583	0.0126391	0.025533	0.0637829	0.358843	3525.74	0.0141797
735	142.915	525.635	294.855	1289.73	9.7214	14.0771	120.71	3.52569	0.0643811	0.22209	0.678527	1.17729	32.7749	0.77758	14.9801	409.894	0.0868547	1.97001e-08	24.2377	2.53093e-05	0.00304069	0.00325634	0.000477124	27.3929	80.0931	13.9145	2.40957e-08	1.93774e-08	1.19514e-08	0.000897269	0.00326644	6.4792e-05	0.00806898	0.309973	0.0103459	231.58	1867.58	93.972	3.81676e-05	3.30199e-05	1.48334e-05	0.573493	0.268803	0.0121946	0.0286771	0.070674	0.342097	4047.6	0.013021
735	73.005	383.926	119.315	926.364	15.0772	22.1329	132.564	2.13241	0.0748301	0.230172	0.674621	1.35643	30.3011	1.31979	19.0195	461.884	0.12075	7.3946e-09	47.9457	0.000127144	0.00282583	0.00444214	0.000348305	29.5022	86.9849	9.15458	1.05995e-08	1.04795e-08	2.95044e-09	0.00481268	0.0112433	0.00019742	0.00775725	0.958058	0.0128265	313.235	2042.97	100.063	0.000203997	0.000163126	5.73344e-05	1.97722	0.843431	0.00942037	0.0225836	0.0467591	0.302728	2808.1	0.00954744
735	78.8372	341.859	128.577	1630.72	22.3584	31.1069	176.892	1.752	0.0901118	0.279758	0.781974	1.78995	36.2666	2.59549	11.8568	414.092	0.123001	1.01846e-08	4.82432	1.12405e-05	0.00385392	0.00617049	0.000262343	37.5788	97.9778	13.1106	3.79484e-08	5.18717e-09	3.29575e-09	0.000910496	0.0010645	2.81484e-05	0.0473563	0.137232	0.0579965	280.279	1613.45	175.955	1.56752e-05	1.82739e-05	4.13465e-06	0.023807	0.0106393	0.0130596	0.0242088	0.0546423	0.269311	4116.8	0.0805213
736	136.264	759.683	196.593	768.642	6.10752	9.0276	34.7683	2.05557	0.0176957	0.0394718	0.199309	0.6255	12.7914	0.36924	2.033	84.4496	0.106022	3.0499e-09	3.65045	3.56771e-06	0.00157738	0.00186052	0.000236729	14.8758	73.7151	3.32327	1.61669e-08	8.32344e-09	8.04889e-10	0.000456704	5.46352e-05	9.80182e-06	0.020364	0.0371161	0.0036343	197.571	566.436	14.0434	7.16684e-06	7.49281e-06	1.74845e-06	0.0902387	0.065182	0.00415023	0.00765389	0.0117161	0.120401	2916.37	0.0258425
736	133.794	758.176	166.833	666.135	5.62439	8.44181	29.7692	2.02575	0.0182594	0.0458108	0.191849	0.692666	10.2853	0.32195	2.14075	75.0795	0.0792297	1.00082e-09	1.72737	1.88161e-06	0.00223572	0.00142955	0.000194369	14.8025	40.6367	3.42958	4.13059e-09	2.03159e-09	6.65553e-11	0.00376225	0.0163194	0.000356779	0.0267602	0.0266671	0.00252725	217.537	442.615	13.0377	2.70916e-06	4.64027e-06	9.9496e-07	0.0295979	0.0327049	0.00347553	0.00736974	0.010938	0.093819	3185.49	0.0390148
736	134.293	793.676	183.103	710.394	6.00803	9.53627	35.1762	2.17286	0.026099	0.0381871	0.172202	0.429391	15.7255	0.310241	2.06194	84.2957	0.161195	1.26e-08	3.53127	5.19039e-06	0.00181965	0.00287526	0.000187226	15.8223	93.244	3.10551	3.88946e-08	1.65021e-08	8.43947e-10	0.00351868	0.0477095	4.39334e-05	0.0175682	0.0378976	0.0034113	169.054	493.548	14.4766	9.14196e-06	1.18823e-05	2.72046e-06	0.0283625	0.0492344	0.00397159	0.00988185	0.014799	0.0397521	2863.44	0.0423255
736	119.929	711.752	171.612	681.777	5.94898	9.24999	30.3124	2.08255	0.0281753	0.0432531	0.160852	0.401968	13.5226	0.359752	1.78862	78.5916	0.0834997	5.66449e-09	4.09006	4.54403e-06	0.00215961	0.0023957	0.000199996	18.4057	69.0503	2.90444	1.64767e-08	1.02623e-08	4.72346e-10	0.00140866	0.0352807	5.28363e-05	0.0226301	0.0369364	0.00368487	182.734	533.305	13.7625	9.32591e-06	1.07726e-05	2.67933e-06	0.103104	0.123807	0.00412732	0.00881266	0.0138129	0.0439369	2862.8	0.0320233
736	135.012	684.609	156.032	670.614	5.53341	8.29276	34.9177	2.02688	0.017457	0.045654	0.213253	0.703485	11.3439	0.35627	2.09094	84.5955	0.110307	1.40934e-09	2.60611	2.73941e-06	0.00178136	0.00175574	0.000181254	14.9713	52.2302	3.08767	3.74604e-09	2.38671e-09	1.46877e-10	0.00481368	0.0238612	0.000103819	0.0211008	0.0433065	0.00333487	222.08	557.77	13.8873	3.89821e-06	6.77924e-06	1.55775e-06	0.0517247	0.0673927	0.00392063	0.00704409	0.0113371	0.108684	3183.95	0.036331
738	252.636	808.579	224.682	4045.91	15.15	20.7583	59.5289	1.69379	0.0724257	0.117442	0.220388	0.644677	99.0634	0.953371	15.0634	495.321	0.25258	1.74895e-08	6.36632	3.90748e-06	0.00134292	0.00562619	0.00261108	96.7876	105.521	71.6229	5.99821e-08	2.88498e-08	6.29722e-09	0.01159	0.000520702	0.000998487	0.0722925	0.030079	0.0158608	543.43	694.426	296.401	1.13866e-05	1.0039e-05	1.79692e-06	5.28255	0.324268	1.32266e-05	0.000840108	0.00898056	0.0164449	3095.9	0.00474365
738	264.235	822.601	239.288	4235.72	14.7611	20.3982	71.5868	1.58202	0.0693111	0.106848	0.247435	0.750957	98.8322	1.05328	14.4	585.975	0.302535	2.85456e-08	8.43602	3.86675e-06	0.00096781	0.00614545	0.00296708	94.7151	94.6706	71.3222	6.20497e-08	5.04842e-08	9.18859e-09	0.0127421	0.00118194	0.0011241	0.0623099	0.0357259	0.0150014	628.441	832.748	321.551	1.23507e-05	8.8066e-06	1.98263e-06	6.09283	1.22714	2.41606e-05	0.00102863	0.00650296	0.0129978	3244.75	0.0071345
738	306.148	1130.13	310.385	4219.86	12.9767	17.2035	56.9068	1.60649	0.0738252	0.123996	0.260138	1.05205	85.3503	1.03023	15.2722	731.928	0.119561	3.39903e-08	8.01509	7.99465e-06	0.00140987	0.0039116	0.00394882	86.2886	76.1711	83.5014	6.34347e-08	6.19694e-08	1.28753e-08	0.00236963	0.00306429	0.000290507	0.114152	0.0159313	0.0176136	739.614	746.845	401.61	1.70766e-05	2.01747e-05	1.99144e-06	7.53491	1.0169	1.71e-05	0.000862277	0.00580348	0.0113747	3733.2	0.00463024
738	277.286	912.413	261.455	4682.3	15.8803	21.0809	79.6837	1.63597	0.0807674	0.131137	0.252135	0.890725	85.0332	0.926797	16.3516	613.597	0.312554	7.86056e-09	8.15203	6.5567e-06	0.00213723	0.00536207	0.00348334	73.5675	78.0985	77.2185	1.79662e-08	9.99174e-09	1.62767e-09	0.0141837	0.00388219	0.0022748	0.105088	0.0264204	0.0142926	653.015	767.523	320.295	2.11652e-05	2.14825e-05	2.86398e-06	8.15619	1.28157	3.34268e-05	0.00125811	0.00954043	0.0170263	3160.21	0.00283814
738	293.195	841.418	258.405	4638.05	15.1806	18.6886	65.8693	1.5425	0.0587781	0.0860423	0.499105	1.3649	101.818	0.992817	16.1377	575.621	0.491616	4.99031e-08	6.52563	4.5934e-06	0.000910247	0.00472563	0.00310989	83.1672	111.181	78.412	1.01201e-07	1.03455e-07	1.72613e-08	0.0363266	0.00811324	0.00419442	0.0868092	0.0366379	0.0153257	600.635	858.742	299.948	1.53828e-05	9.75295e-06	2.60955e-06	6.8595	0.777853	9.89869e-05	0.0017248	0.00560832	0.0107879	3231.14	0.00580304
739	166.565	1260.46	282.113	2117.73	15.9735	24.6497	217.239	2.39847	0.183298	0.403203	0.713312	2.12121	148.741	2.97083	48.984	1795.48	0.213182	3.84177e-09	60.1678	4.62364e-05	0.0106956	0.0121574	0.00210198	114.265	218.249	154.287	1.06731e-08	8.22379e-09	5.62739e-10	0.000281557	0.000685961	0.000164646	0.0442357	0.252739	0.056946	4227.83	3657.8	1013.73	0.000129424	0.000145858	7.09408e-06	1.24304	1.6245	5.1748e-05	0.000827264	0.00494341	0.00837732	3480.97	0.0290319
739	188.463	1267.54	293.581	1482.58	10.6631	18.9117	78.186	3.02565	0.148293	0.305167	0.694995	1.16608	175.807	2.97231	34.6385	1767.01	0.332768	2.34638e-08	54.1621	4.38678e-05	0.0094772	0.0159312	0.00165315	162.206	225.916	213.509	4.97791e-08	3.39991e-08	1.96075e-09	0.00160233	0.0497201	0.000232553	0.0470207	0.193636	0.0590762	4020.77	3548.2	968.209	0.00014825	0.000117571	4.98638e-06	2.15349	1.30308	3.94547e-06	0.000396891	0.00554673	0.0113419	3775.2	0.0256447
739	157.677	1133.68	301.335	1758.73	13.7671	20.419	187.197	3.0466	0.185342	0.356812	0.762557	1.12337	165.899	2.83723	37.4954	1682.97	0.292254	1.57001e-08	60.8003	4.19078e-05	0.0114142	0.0167835	0.00165782	193.108	207.481	192.864	4.06606e-08	2.76881e-08	1.34229e-09	0.00729937	0.0276478	0.000548107	0.0513251	0.211395	0.0571938	4213.91	3368.13	1039.83	0.000126226	0.000109845	4.66333e-06	2.10114	1.16009	7.38697e-06	0.000376998	0.00533757	0.011691	3928.28	0.0242937
739	176.958	1248.22	340.994	2275.33	15.0088	23.1595	229.95	2.14327	0.157128	0.352125	0.624121	2.35095	129.093	3.30308	44.6955	1769.16	0.186589	5.20229e-09	67.7908	4.37871e-05	0.00867464	0.00966483	0.00202556	103.726	192.413	152.182	2.01344e-08	1.09268e-08	1.48671e-09	0.000245733	0.00128931	0.000110032	0.0459183	0.210601	0.0470324	3940.08	3218.08	1199.07	0.000124247	0.00013744	4.99755e-06	2.35943	1.98197	4.36288e-05	0.00096144	0.00512931	0.00774723	3837.18	0.00664413
739	183.928	1079.35	267.823	1853.27	12.6364	18.5613	183.932	2.13403	0.131626	0.271344	0.516305	2.18607	114.716	3.34176	42.0651	1495.98	0.21572	9.43567e-09	53.6437	3.23856e-05	0.00826316	0.00840724	0.00216279	86.1864	162.515	150.103	3.2947e-08	1.86765e-08	1.77151e-09	0.00152291	0.000927065	0.000168527	0.0405209	0.22243	0.0560288	3881.07	2881.31	1113.02	9.392e-05	8.39643e-05	3.73034e-06	1.06789	0.477913	2.55384e-05	0.000866497	0.00464793	0.00759428	3620.3	0.0223196
740	377.573	2629.85	618.522	5274.65	13.9119	23.1856	119.623	2.30703	0.0257638	0.0452709	0.168614	0.352577	31.4762	0.318879	4.61975	91.8228	0.101048	1.56355e-08	0.257791	3.3018e-07	0.0018582	0.00315022	0.00244713	50.1014	30.2537	30.8527	1.92136e-08	2.70815e-08	1.13978e-08	0.126997	0.00256253	0.0244743	0.0211308	0.0298136	0.00685324	140.053	124.985	87.507	6.97328e-07	8.34162e-07	2.50166e-07	0.00604691	0.00537671	0.000911814	0.00210854	0.00628517	0.0180635	4686.94	0.00965167
740	366.219	2480.36	535.009	4528.67	13.7898	23.3827	130.157	2.3083	0.0303518	0.0529136	0.220988	0.483439	37.7109	0.318041	4.76471	118.423	0.132652	1.5098e-09	0.313904	4.37802e-07	0.00208918	0.00326784	0.00294467	53.4298	38.1484	37.2356	2.26804e-09	3.66737e-09	8.90184e-10	0.211633	0.0418263	0.0446101	0.0210832	0.0281871	0.00657528	196.472	149.264	124.241	1.15476e-06	1.3162e-06	4.66166e-07	0.0143577	0.00511213	0.00103652	0.00242426	0.00745605	0.0242001	4962.85	0.0276675
740	394.725	2819.55	586.085	4691.99	13.105	21.9789	117.883	2.29263	0.0234037	0.0432691	0.186087	0.387556	31.4438	0.342951	5.31204	127.982	0.074589	2.39829e-09	0.464059	2.84808e-07	0.00228876	0.0023045	0.00240327	52.8593	27.2684	39.7407	6.97649e-09	3.53952e-09	9.76008e-10	0.136746	0.0404883	0.0467078	0.0248318	0.0277091	0.00610555	195.82	156.522	129.653	5.65847e-07	5.12391e-07	1.82961e-07	0.0062599	0.011308	0.000828776	0.0019012	0.00600542	0.0178303	5119.87	0.0104175
740	406.701	2914.36	688.957	5545.29	13.3181	22.5423	121.196	2.27292	0.0238708	0.0392293	0.0979716	0.351174	19.9759	0.369099	5.61306	127.516	0.01539	1.12059e-09	0.433109	4.33255e-07	0.00207936	0.0021979	0.00181709	17.1804	25.0326	28.3842	2.99471e-09	1.6276e-09	1.07585e-09	0.000972938	0.000183078	8.68977e-05	0.0264806	0.0301611	0.0060885	183.656	200.874	129.719	9.21302e-07	1.20818e-06	3.79765e-07	0.00857649	0.0108966	0.000489637	0.00115982	0.00282329	0.00823913	7445.17	0.032823
740	332.512	2239.59	505.086	4706.45	15.208	25.0954	127.314	2.26325	0.0276826	0.0570947	0.22188	0.443059	32.5452	0.333594	5.47397	140.793	0.0538001	1.21065e-09	0.393909	2.97156e-07	0.00257388	0.00275603	0.00274822	61.0415	31.0412	45.736	1.58006e-09	2.93994e-09	9.53498e-10	0.128165	0.0265598	0.0335021	0.0229102	0.0259423	0.00712307	202.062	158.232	145.374	7.51633e-07	7.73042e-07	3.01814e-07	0.0101261	0.0135794	0.000862304	0.00197599	0.00599096	0.016494	5253.38	0.0133286
741	279.807	1948.51	410.58	2434.57	9.78437	18.7116	119.329	2.61288	0.0297114	0.0503328	0.254349	0.528392	15.6302	0.150794	2.05496	78.5897	0.12448	7.61223e-09	0.45494	2.10711e-06	0.00299335	0.00331416	0.000265902	19.1136	46.938	8.14328	3.7335e-08	2.36981e-08	1.63848e-09	0.0149497	0.123995	0.00205624	0.0114915	0.00865242	0.001684	265.625	170.375	19.1002	3.26372e-06	3.13918e-06	1.06252e-06	0.118967	0.0261953	0.00351758	0.00787993	0.0158878	0.167287	7399.14	0.00400514
741	268.113	1584.82	379.788	2810.37	11.0633	20.4443	129.927	2.41797	0.0312419	0.0660291	0.290234	0.604648	16.2712	0.176766	2.13802	94.6351	0.386278	3.17101e-09	0.59496	2.43725e-06	0.00391785	0.00259925	0.000276104	24.3979	26.5955	9.12821	2.8044e-08	1.01744e-08	5.7411e-10	0.0719376	0.0866031	0.00710905	0.0127472	0.00982893	0.00420912	291.647	205.011	25.6707	3.25608e-06	2.95642e-06	1.86299e-06	0.077577	0.0225706	0.00347894	0.00626763	0.0122123	0.260102	7209.82	0.0035505
741	260.613	1647.24	343.399	2395.38	10.4677	20.2217	133.24	2.5814	0.0496988	0.0784345	0.146487	0.418681	32.7028	0.162431	2.2385	99.3459	0.140428	1.14167e-10	0.645897	1.07204e-06	0.00213293	0.00322329	0.000196869	26.675	60.5062	14.7325	2.55448e-10	2.36017e-10	3.64936e-11	0.0063052	0.0362301	0.000202529	0.00761756	0.00730989	0.00370471	291.885	152.674	33.6044	1.41599e-06	1.821e-06	6.69229e-07	0.0388246	0.0156308	0.00130046	0.00581835	0.0213086	0.409813	10979.1	0.00463066
741	291.689	1802.55	377.795	2445.25	9.74803	18.872	122.497	2.62072	0.0234396	0.0473746	0.248642	0.567786	13.8289	0.156172	1.87353	79.9997	0.135454	3.14095e-09	1.60862	1.66455e-06	0.00218993	0.00213897	0.000114866	19.4097	44.0715	6.69905	2.26237e-08	9.17958e-09	7.69303e-10	0.00575256	0.0222782	0.000500773	0.00783381	0.0114157	0.0015178	253.854	199.908	20.3567	2.05505e-06	2.821e-06	1.32589e-06	0.0654021	0.04637	0.00379587	0.00646053	0.0158323	0.306869	7989.18	0.00943372
741	339.6	2372.15	499.903	2976.6	9.54483	20.0929	125.642	2.84635	0.0324503	0.0572988	0.28678	0.717222	16.1155	0.197944	2.28494	113.101	0.336526	5.45437e-09	1.53713	1.53875e-06	0.00461062	0.00293323	0.000255038	17.7549	37.3263	7.33365	1.47256e-08	7.27286e-09	7.7399e-10	0.0221099	0.0924588	0.00207852	0.0134183	0.0162248	0.00315054	354.775	251.62	29.4067	1.59472e-06	3.05443e-06	1.82943e-06	0.0241773	0.0283347	0.00384633	0.00776283	0.0203467	0.138438	8181.36	0.00857708
746	73.3198	641.59	169.365	1111.27	14.3532	22.769	146.468	2.188	0.0288801	0.0830034	0.528328	1.23064	13.9994	0.354536	2.08679	47.4835	0.0231427	7.01393e-10	0.567176	1.23389e-06	0.00227075	0.00301087	0.00254342	16.8533	18.7774	11.9104	3.18693e-09	1.20847e-09	1.94544e-10	0.000458795	0.00069624	0.0011235	0.0159061	0.0190399	0.0131199	66.2927	47.0803	85.9596	1.64955e-06	2.14247e-06	8.1268e-07	0.4493	0.17917	0.00327168	0.00499235	0.00787571	0.0469108	9263.99	0.0596948
746	72.6113	508.057	123.132	1282.88	16.7533	26.2402	162.074	2.1219	0.0362637	0.101285	0.484459	1.13583	12.1365	0.415013	2.43575	45.0746	0.037927	1.10394e-09	0.781533	9.223e-07	0.00218033	0.0035256	0.0037952	14.4711	13.814	11.4705	3.60466e-09	1.42823e-09	2.94505e-10	0.000730771	0.00103745	0.000420767	0.0200013	0.0222832	0.0145751	62.5039	48.4581	65.587	2.73306e-06	1.32496e-06	9.40254e-07	0.527247	0.128552	0.00332038	0.00534542	0.00844298	0.0361703	9766.83	0.03555
746	70.0035	503.334	128.043	1133.24	15.6755	24.1614	154.287	2.12355	0.0374499	0.10511	0.556508	1.34032	13.9231	0.418736	2.78453	47.0178	0.0277179	4.06215e-10	0.806604	1.06664e-06	0.00249822	0.0035832	0.00400368	17.4013	16.1745	10.5258	1.00038e-09	7.04974e-10	2.20378e-10	0.000397568	0.00092542	0.000132014	0.0204353	0.0218403	0.0147343	60.3266	45.9082	73.5986	1.31368e-06	1.93129e-06	6.57511e-07	0.464535	0.119974	0.00331474	0.00502888	0.00834189	0.0417107	11049.9	0.0270944
746	72.4734	567.266	128.149	1227.26	16.5286	25.3079	151.788	2.02931	0.0398789	0.10733	0.510636	1.05845	14.0554	0.433451	2.38135	46.6151	0.0308844	7.51468e-10	0.605661	8.60451e-07	0.00247329	0.00311987	0.00430643	18.5803	16.2784	9.83853	2.26545e-09	1.26652e-09	2.23743e-10	0.000729083	0.00185452	0.000143851	0.0203228	0.0197609	0.0157026	66.9869	44.3903	66.8074	1.18447e-06	1.23884e-06	5.50799e-07	0.31358	0.127947	0.00291984	0.00480424	0.00907649	0.0440886	9680.55	0.0378608
746	72.193	534.883	137.09	1205.65	15.9064	24.4217	154.906	2.07502	0.0631696	0.118456	0.535428	1.26103	14.1425	0.426335	2.38888	46.0348	0.038244	3.56066e-10	0.661472	9.51687e-07	0.00393328	0.00390672	0.00520846	15.5651	15.4364	12.2776	9.1711e-10	5.414e-10	1.18707e-10	0.000411719	0.00372481	0.00144512	0.0213232	0.0223891	0.0136284	59.9826	47.2034	66.8038	1.25284e-06	1.54465e-06	7.43604e-07	0.33257	0.106566	0.0037194	0.00606099	0.00968337	0.0349314	9284.83	0.0708072
747	114.206	966.484	214.135	2605.7	21.9767	35.6297	83.0749	2.23689	0.00704747	0.0134607	0.029538	0.0895501	19.56	0.601021	6.60759	120.357	0.00816258	4.75809e-10	1.35813	9.30365e-07	0.000616175	0.000445271	3.48021e-05	82.9773	47.5629	7.76104	1.36056e-09	1.33392e-09	5.55555e-11	0.000637981	0.000338558	2.92848e-05	0.00656187	0.0112497	0.00276936	168.073	347.192	41.4825	1.03913e-06	1.8041e-06	5.13114e-07	0.199445	1.90372	0.000293788	0.000440178	0.00102054	0.00304549	4074.1	0.0145623
747	183.439	1761.27	386.792	3410.91	18.1191	30.2124	80.5504	2.29461	0.00864555	0.0176934	0.0376467	0.0742806	25.2228	0.4931	5.16972	81.1699	0.0280369	8.99404e-10	0.850299	5.94489e-07	0.000288765	0.000530784	9.83206e-05	61.6627	50.7047	11.5311	2.11326e-09	8.22574e-10	6.49668e-11	8.8189e-05	0.000108532	1.49292e-05	0.0083645	0.0100671	0.0071543	170.457	187.262	32.3414	6.36942e-07	9.15056e-07	3.85928e-07	1.97541	1.08046	0.000305214	0.000586225	0.00235712	0.0150282	11032.7	0.0160854
747	151.97	1085.3	224.671	1940.58	13.4961	22.1123	55.4379	2.16195	0.0045554	0.0127956	0.0234866	0.131933	17.3265	0.432687	7.36911	142.977	0.0234719	6.12405e-10	1.46878	1.18942e-06	0.00029005	0.000320832	9.46318e-05	50.2392	34.8464	11.9742	2.71135e-09	7.76962e-10	1.58893e-10	4.82191e-05	0.000313925	5.25288e-06	0.0126336	0.00770658	0.00268013	252.198	218.273	80.3281	2.38305e-06	2.84572e-06	2.69307e-07	1.02008	0.189764	0.000191336	0.000373228	0.000809862	0.00473757	11115.5	0.0180956
747	166.865	1108.45	278.022	1794.29	10.6151	19.7584	41.4221	2.6319	0.00325026	0.00668793	0.0105089	0.0821671	18.1789	0.534919	7.2487	175.434	0.0367379	6.71895e-10	8.33252	5.96268e-06	0.000216516	7.22904e-05	8.86659e-05	47.3243	27.8173	12.1718	1.22564e-09	8.00069e-10	9.63662e-10	0.00117564	0.000558705	0.000299831	0.0363615	0.0111945	0.000720781	787.649	232.126	78.6217	1.7128e-05	1.25375e-05	2.24846e-06	4.77108	0.801439	0.000171912	0.000276619	0.000496647	0.00108231	7549.96	0.0129252
747	147.856	1366.71	292.542	2119.29	14.4356	22.5217	55.4456	2.11663	0.00408775	0.0101457	0.0184553	0.0793724	23.0679	0.49875	8.0803	139.398	0.0130708	4.25824e-10	1.68711	2.63755e-06	0.000316409	9.79448e-05	7.13579e-05	56.7531	35.967	16.1756	1.23766e-09	4.86077e-10	3.48799e-10	0.00416917	0.000159703	0.000474385	0.0214981	0.012095	0.00440237	351.526	192.093	71.2566	7.51389e-06	6.1255e-06	3.0575e-07	2.68337	0.41827	9.85998e-05	0.000155526	0.000298489	0.000791662	10354.3	0.0139442
748	276.356	1677.21	386.639	2965.03	10.7663	16.1947	46.5581	1.95535	0.0192711	0.0318021	0.0786041	0.160304	105.121	0.635395	4.52425	492.956	0.149392	7.68397e-09	2.86934	4.89662e-06	0.00213772	0.00254432	0.000325351	210.985	55.03	96.2746	1.61721e-08	1.55433e-08	4.01141e-10	0.00904284	0.00116949	0.00136673	0.0333379	0.0644647	0.000765369	444.734	1473.52	121.211	9.75743e-06	1.01767e-05	2.75477e-06	0.523017	0.420827	0.000255409	0.000389463	0.000527987	0.000773991	3214.45	0.0321459
748	349.369	2041.4	476.039	3065.9	8.75267	13.1321	36.4416	1.93567	0.0252133	0.0383352	0.0642518	0.15318	92.329	0.694156	5.5165	667.069	0.0482381	2.19247e-09	1.90963	6.61219e-06	0.00212393	0.00197602	0.000240213	259.288	35.1107	105.074	8.87602e-09	4.65384e-09	1.82754e-09	0.000724179	0.000862162	0.000218158	0.0413157	0.0518928	0.00142106	498.453	1292.15	228.983	9.68041e-06	1.65192e-05	4.97896e-06	0.226769	0.0857713	0.000125299	0.000684221	0.00105466	0.00231842	3798.16	0.0449282
748	315.941	1874.46	446.675	2600.17	8.18787	12.3643	35.1263	1.9566	0.0172374	0.0319617	0.0680076	0.120967	81.6596	0.564017	4.87043	568.326	0.0305958	5.4986e-09	1.56123	4.92273e-06	0.00325347	0.00143921	0.000987448	201.117	22.2705	103.823	1.26316e-08	1.00874e-08	1.684e-09	0.000142923	6.54792e-05	1.5864e-05	0.0394803	0.0437884	0.00233357	460.267	820.653	252.344	8.75827e-06	1.15655e-05	3.54725e-06	0.0760766	0.0245792	0.000233126	0.000324554	0.000497876	0.000666391	3002.14	0.0160672
748	316.637	2086.67	469.133	3188.73	10.0638	15.2327	51.0942	2.01341	0.0195281	0.0323865	0.0582353	0.135602	62.7134	0.534133	4.16451	581.239	0.138179	3.28404e-09	1.40798	2.26932e-06	0.00200121	0.00204827	0.000248482	150.484	31.5338	53.9382	5.55883e-09	4.35433e-09	6.94208e-10	0.431135	0.0256929	0.00738622	0.0303384	0.048676	0.00230034	449.112	1405.23	214.41	3.35213e-06	3.84671e-06	1.90244e-06	0.205779	0.10988	0.000221729	0.00070182	0.000952688	0.00223069	3324.58	0.0292898
748	321.051	2174.35	500.975	2817.65	8.63634	13.1691	40.3431	2.08858	0.00913651	0.0138191	0.0227622	0.0450368	63.0255	0.435659	3.63616	435.666	0.0354292	2.93887e-10	0.92672	3.36918e-06	0.00074988	0.00103286	0.000125935	171.028	22.0614	66.0748	5.95864e-10	5.22214e-10	1.21015e-10	3.43395e-05	0.000308364	3.08534e-05	0.029253	0.034648	0.00358379	325.364	837.613	211.239	6.00948e-06	8.29605e-06	3.15986e-06	0.121454	0.0385451	0.000172386	0.000291339	0.000406063	0.00150677	3776.72	0.0301482
754	404.893	2456.63	627.63	4109.05	9.55814	16.9875	82.1153	2.48482	0.030801	0.0868201	0.24591	0.557109	26.5995	0.319005	4.44336	81.8322	0.337438	4.48e-09	3.30027	3.48e-06	0.00463312	0.00184399	0.00166555	20.1664	29.0957	27.8684	7.31e-09	4.45e-09	3.23e-09	0.0337851	0.0083335	0.012521	0.019316	0.0104353	0.00339701	100.584	775.497	16.7675	7.9e-06	5.53e-06	3.4e-06	0.211077	2.87286	0.00227975	0.00573483	0.00853494	0.118775	2760.91	0.0153945
754	409.755	3126.6	749.654	4367.77	10.4523	18.2447	85.5376	2.57455	0.0245496	0.0602928	0.132824	0.396226	29.7819	0.29226	3.41915	93.7953	0.295393	2.23e-09	2.78373	4.64e-06	0.00450969	0.00139102	0.00141403	19.3872	28.9871	24.847	4.43e-09	2.21e-09	2.48e-09	0.0393626	0.022465	0.0206698	0.0111824	0.017053	0.00488885	135.341	730.251	12	5.27e-06	1.07e-05	2.94e-06	0.141485	1.62672	0.00201081	0.0031415	0.00456983	0.104391	2747.51	0.0178933
754	454.584	2458.58	639.093	4075.9	8.96665	14.78	78.9923	2.31267	0.0298393	0.0626782	0.165026	0.430776	34.1946	0.318683	4.2088	94.553	0.35847	2.57e-09	3.70512	6.6e-06	0.00443948	0.00147157	0.00190136	21.4672	30.9575	31.2147	5.33e-09	3.2e-09	3.05e-09	0.0324935	0.0023226	0.0193069	0.015031	0.0201668	0.00563005	106.398	835.53	20.2225	8.12e-06	9.73e-06	4.94e-06	0.137559	1.36734	0.00156332	0.00457159	0.00759423	0.0452688	2858.28	0.026167
754	445.965	2273.77	571.469	3599.79	8.68415	14.7368	82.4369	2.26446	0.0341465	0.0692154	0.18453	0.41652	33.1896	0.336569	4.39496	93.2722	0.215833	3.15e-09	4.16742	1.04e-05	0.00478162	0.00150461	0.00192309	25.9196	35.0417	25.903	6.33e-09	4.08e-09	3.26e-09	0.028681	0.00864163	0.00616389	0.0126589	0.0277362	0.00403958	103.949	1021.95	17.6967	8.86e-06	2.02e-05	6.38e-06	0.180122	2.21213	0.00160492	0.00566485	0.00944157	0.0461137	3135.2	0.0206673
754	448.502	2497.96	626.004	4178.02	9.53595	16.716	90.0312	2.39924	0.0340315	0.0732981	0.24516	0.501291	29.785	0.334415	5.3958	132.443	0.300021	3.29e-09	3.2187	3.05e-06	0.00372064	0.00296	0.00185289	20.3919	37.2427	28.4137	8.3e-09	5.98e-09	2.33e-09	0.0181116	0.00500285	0.0135274	0.024283	0.0142812	0.00296507	177.662	836.38	24.3836	7.79e-06	4.81e-06	1.65e-06	0.119936	2.27155	0.00180267	0.00850549	0.0134363	0.0453244	2808.55	0.0230715
756	138.076	461.616	112.522	2116.75	13.8485	15.1987	34.8951	1.31094	0.0172145	0.0331326	0.0795459	0.228892	18.1296	1.30701	5.2105	165.003	0.0276434	4.06e-09	2.17038	6.99e-07	0.0033303	0.000896925	0.00134788	17.3719	84.0471	6.93214	1.41e-08	6.36e-09	1.28e-09	0.000127478	5.02e-05	1.52e-05	0.0201866	0.565659	0.0049175	167.452	1072.74	27.2089	1.11e-06	1.67e-06	4.72e-07	0.212521	0.0464687	0.000570831	0.0044428	0.0101575	0.0273264	2686.62	0.00272183
756	164.588	543.733	139.707	2893.74	15.4507	20.3962	64.7473	1.35085	0.018198	0.0354213	0.0843578	0.243844	18.4608	1.11418	4.51591	164.664	0.0424404	7.75e-10	2.09897	6.64e-07	0.00314579	0.000633227	0.00188797	15.8148	76.4138	8.47681	3.06e-09	8.78e-10	3.2e-10	0.000693851	0.000995526	5.64e-06	0.0163708	0.468251	0.00409048	163.677	1085.76	31.8192	1.48e-06	1.03e-06	5.44e-07	0.22328	0.0562406	0.000548971	0.00480484	0.0116856	0.0361426	2668.58	0.00225013
756	117.224	362.294	85.284	1676.37	10.9061	12.8375	36.4171	1.03963	0.0152706	0.0278696	0.0565026	0.201674	15.7342	1.21188	4.67715	164.856	0.0286886	8.37e-10	1.21581	9.45e-08	0.00287928	0.000639836	0.00155428	16.0492	70.8322	6.36775	1.99e-09	1.11e-09	5.09e-10	9.8e-05	2.98e-05	4.64e-06	0.0135823	0.544708	0.00466236	173.065	1034.31	29.8704	3.67e-07	3.94e-07	2.11e-08	0.119149	0.0113255	0.000564577	0.00645494	0.0158789	0.0472076	2377.34	0.00142639
756	168.704	533.003	136.283	2605.77	11.8868	14.3622	37.8659	1.08782	0.0148021	0.0268958	0.0677657	0.244343	19.1682	1.18709	5.22576	153.826	0.0354755	1.19e-09	1.32657	1.54e-07	0.00276391	0.000827438	0.0014176	15.2012	81.0634	7.75299	3.87e-09	1.31e-09	5.3e-10	2.74e-05	1.64e-05	3.18e-06	0.0150967	0.481411	0.0049076	140.174	983.291	30.1988	3.33e-07	3.56e-07	1.61e-07	0.059389	0.0108383	0.000666429	0.00530522	0.0123413	0.0383781	2629.27	0.00422529
756	160.847	549.349	138.991	2932.55	16.56	21.0723	57.0015	1.41333	0.0167475	0.0330311	0.0857588	0.225157	14.4582	1.09331	5.09492	161.2	0.0275494	1.35e-09	1.70635	6.53e-07	0.00285179	0.000553585	0.00172027	15.5317	49.9688	6.96613	5.67e-09	1.52e-09	7.22e-10	0.000237905	9.18e-06	1.44e-05	0.0152645	0.40906	0.00386184	154.259	902.734	29.6298	1.09e-06	8.64e-07	6.79e-07	0.0433111	0.0232479	0.000676217	0.0052746	0.0138147	0.0448038	2993.08	0.0029854
759	363.309	7507.61	1577.79	4770.02	13.4375	22.7902	44.2561	2.80011	0.0863714	0.138183	0.26814	0.835329	234.218	1.44154	11.7745	252.087	0.828301	1.68984e-08	3.04317	2.23272e-06	0.00311859	0.00706761	0.00316309	69.5583	1206.54	92.5428	2.83268e-08	4.67629e-08	1.13696e-08	0.00143343	0.145975	0.0307085	0.0370719	0.100147	0.00618953	898.627	630.285	63.4621	3.60772e-06	4.34167e-06	1.03812e-06	0.19059	0.189646	0.000345527	0.00213248	0.0043612	0.00828209	3239.79	0.0391237
759	433.372	8087.78	1698.07	6392.57	14.548	24.5291	54.6281	2.59436	0.0868083	0.132099	0.29937	0.844518	159.554	1.52063	13.9032	240.048	0.630746	4.07699e-08	2.77666	1.14953e-05	0.0030104	0.0120547	0.00167134	74.3596	1327.6	32.4053	1.02761e-07	1.20996e-07	9.55923e-09	0.000517324	0.000933261	4.7082e-05	0.0467643	0.115078	0.00465103	906.844	521.817	61.9729	1.73947e-05	3.55401e-05	5.67375e-06	0.130407	0.125231	0.000242659	0.00180677	0.00349748	0.00576753	3766.14	0.0368
759	411.629	6849.57	1578.81	5449.51	13.2584	22.2413	54.8722	2.76401	0.0736248	0.113083	0.273528	0.806147	165.776	1.47448	13.6654	220.668	0.565788	3.41174e-08	5.34754	8.57403e-06	0.00245256	0.0111018	0.00141791	78.0626	1223.83	33.2421	7.93655e-08	1.27285e-07	1.0711e-08	0.000624739	0.0431061	0.00111414	0.054257	0.104051	0.00596318	1005.33	414.831	65.1814	2.35952e-05	1.92282e-05	4.34474e-06	0.126612	0.338478	0.000260557	0.00134565	0.00306885	0.00494025	3812.53	0.032872
759	346.847	6880.03	1518.75	4431.39	13.1606	22.0253	43.8774	3.0206	0.0971539	0.151674	0.277406	0.820256	223.221	1.34915	10.411	230.097	0.823785	1.52886e-08	2.54566	2.11129e-06	0.00390034	0.00763105	0.00356922	69.448	745.124	102.495	3.7685e-08	3.55462e-08	1.12394e-08	0.00390815	0.243691	0.0192744	0.0387534	0.0950541	0.00611674	841.979	500.219	64.1196	3.14772e-06	3.58608e-06	8.0654e-07	0.0905282	0.113582	0.000321131	0.00240414	0.00488176	0.0107052	3414.94	0.0401973
759	385.704	7341.11	1658.76	5175.1	13.6573	23.004	53.7363	2.96795	0.0864297	0.133748	0.248914	0.815628	222.415	1.40719	11.9511	219.282	0.995971	1.98881e-08	2.22375	2.17526e-06	0.0032067	0.00860715	0.00282924	73.641	844.633	80.2379	3.03915e-08	5.73785e-08	1.45507e-08	0.00109658	0.122382	0.023107	0.0445651	0.0954473	0.00622984	873.2	417.81	69.9881	2.87792e-06	3.35175e-06	1.06952e-06	0.0906257	0.0968812	0.000307779	0.00193644	0.00425726	0.00750931	3692.25	0.0201132
762	514.94	4221.92	986.909	3173.36	6.10078	10.1045	113.13	2.1779	0.0965447	0.180888	0.532598	2.57175	251.166	0.229786	3.51446	2131.21	0.647596	3.41057e-08	2.15191	5.05954e-08	0.0202739	0.00539896	0.00603787	218.694	185.107	302.616	9.73542e-08	4.57544e-08	1.3558e-08	0.00382504	0.0191178	0.0429061	0.00468539	0.0103834	0.00665324	2200.42	1881.89	745.421	8.56176e-08	1.26603e-07	4.95207e-08	0.0256762	0.0564186	0.000237425	0.00277287	0.0077316	0.0463285	2683.92	0.0241171
762	344.307	3171.04	746.928	2717.86	7.95101	13.907	150.66	2.40864	0.104449	0.185299	0.713775	4.05446	142.045	0.221865	3.35074	2471.04	0.216803	1.18714e-08	8.9807	4.02781e-06	0.0268785	0.00904533	0.00635329	213.907	55.3718	255.965	3.02544e-08	2.38974e-08	4.3597e-09	0.000509373	0.000881864	0.0020052	0.00719607	0.0123987	0.00780611	2819.43	2250.28	604.295	7.76289e-06	8.59858e-06	2.14754e-06	0.405939	0.225405	0.000145706	0.00180897	0.00539999	0.0305905	2597.06	0.0133859
762	370.071	3323.46	865.202	2060.26	5.5391	9.13283	101.071	2.09188	0.0989006	0.170402	0.518612	2.9742	242.949	0.218649	3.43608	2291.95	0.508575	2.86688e-08	4.21657	7.83696e-07	0.0214016	0.00472187	0.005763	224.963	172.81	301.808	6.24991e-08	4.30238e-08	1.2721e-08	0.000410326	0.00348585	0.025449	0.0030003	0.00777935	0.00625526	2692.27	2213.49	734.895	1.46109e-06	2.11374e-06	6.58552e-07	0.197721	0.174945	0.000286692	0.00246773	0.00600962	0.0318494	2622.42	0.0341246
762	543.239	5483.23	1284.11	3558.07	6.51427	10.7048	105.2	2.30195	0.102603	0.187364	0.624295	3.10247	231.305	0.241992	3.64681	2304.22	0.455159	2.64014e-08	4.01024	1.10742e-06	0.0258623	0.00474201	0.00501997	222.845	170.837	282.764	5.3972e-08	3.6206e-08	1.18224e-08	0.00205674	0.00477268	0.00492478	0.00375488	0.00927293	0.00602061	2656.61	2260.89	684.424	2.29025e-06	2.0938e-06	5.69138e-07	0.381246	0.272405	0.000268173	0.00233259	0.00588453	0.0380249	2742.07	0.0139343
762	557.178	7364.38	1516.08	5925	10.497	20.39	272.227	2.82069	0.0955846	0.180036	0.864994	2.77756	165.099	0.359021	4.42726	2501.29	0.219816	2.0649e-08	6.6061	1.07964e-06	0.0211905	0.0072409	0.00439126	220.343	109.296	284.249	4.51036e-08	4.74436e-08	9.62694e-09	0.000682482	0.00149052	0.00887751	0.0142631	0.0171483	0.00833805	2964.95	2361.72	725.67	1.46836e-06	2.29479e-06	6.84118e-07	0.311933	0.635741	0.000520316	0.00190516	0.00303399	0.0183078	2820.12	0.00972271
765	341.858	1877.24	555.417	4428.8	10.9058	19.1145	99.8473	2.26564	0.0424819	0.0624695	0.0789418	0.24299	22.6313	0.319823	1.6002	167.058	0.0245978	9.47816e-10	2.18622	4.18517e-06	0.00230818	0.00185223	0.000866156	80.4814	20.5538	14.3708	1.83389e-09	1.1394e-09	7.40714e-10	2.91428e-05	7.05406e-05	1.55293e-05	0.0199418	0.0254808	0.00146998	232.554	385.27	76.6448	8.16987e-06	5.64594e-06	3.8185e-06	0.4117	0.304147	0.000352271	0.00373709	0.00950146	0.0933121	4236.37	0.029041
765	306.125	1789.19	548.82	3691.09	10.0546	17.967	86.1443	2.51417	0.0223548	0.0366221	0.128216	0.320104	35.3807	0.236602	1.40297	154.267	0.0533681	5.63441e-09	0.998626	3.05371e-06	0.0020542	0.000918033	0.000552444	109.911	39.9586	18.5455	1.07534e-08	7.84602e-09	1.61174e-09	0.00188628	0.000623632	0.000156223	0.0198719	0.0137088	0.00121536	210.393	265.762	66.0761	5.6351e-06	4.24788e-06	2.60673e-06	0.0618768	0.0192659	0.00111231	0.0024508	0.00342784	0.0766081	4581.44	0.0361649
765	262.388	1462.65	463.995	3900.5	11.9217	20.3017	97.3395	2.20896	0.0401329	0.0759554	0.248703	0.660463	45.4275	0.327769	1.36041	204.507	0.113495	4.4529e-09	2.47848	6.95892e-06	0.00373635	0.00182917	0.00112052	125.779	55.7132	19.7871	1.47022e-08	7.21699e-09	9.10582e-10	0.00838755	0.00241547	0.000211123	0.0243838	0.0330422	0.00213743	254.736	557.689	81.9572	1.18147e-05	7.426e-06	8.33698e-06	0.393342	0.847399	0.00151119	0.00378912	0.00708705	0.0624597	3270.02	0.0262548
765	268.469	1568.1	401.264	3684.06	13.2517	22.4632	102.516	2.28996	0.0383194	0.0685277	0.233271	0.601558	48.9714	0.350053	1.29026	179.144	0.0278476	6.24525e-09	3.5751	3.88914e-06	0.00367773	0.00226437	0.000974372	141.762	59.6377	20.6952	1.768e-08	4.61185e-09	1.54963e-09	0.000250922	8.96024e-05	7.46715e-05	0.018415	0.0342547	0.00179063	244.066	666.522	61.0083	7.81438e-06	9.13567e-06	3.61521e-06	0.154885	0.149606	0.001414	0.00309551	0.00451759	0.065152	3152.85	0.0288854
765	334.711	1764.03	528.312	4328.91	11.0616	18.7498	90.7329	2.26148	0.057367	0.0850788	0.10804	0.306793	22.7495	0.287139	1.35208	149.783	0.029833	1.76091e-09	1.32104	2.93076e-06	0.00247915	0.00390454	0.000940433	69.1751	22.3778	13.3058	6.7777e-09	3.14854e-09	3.24603e-09	0.00161138	0.000107097	0.000165776	0.0137529	0.0237338	0.00158686	186.558	370.877	62.0349	5.98695e-06	4.37068e-06	2.33606e-06	0.192069	0.128713	0.000187407	0.00285954	0.00920339	0.100257	4273.85	0.0235989
767	328.581	2240.45	538.06	2109.75	6.71367	17.7023	58.6679	3.17052	0.0114306	0.0169579	0.040518	0.111019	36.9201	2.16025	19.1859	267.975	0.402331	8.63759e-09	4.70134	1.0673e-05	0.00119149	0.00170909	0.00110563	37.2106	21.3857	28.0903	2.27285e-08	1.3212e-08	3.32366e-09	0.0431498	0.00715875	0.00507207	0.0805186	0.170372	0.0692715	698.146	212.475	170.44	3.49449e-05	2.89945e-05	8.36682e-06	3.18313	0.088281	0.000108594	0.000204806	0.000331417	0.00112025	3971.47	0.0102845
767	336.947	2482.13	575.433	1755.91	5.56481	14.1914	56.5696	3.27152	0.00908279	0.0133137	0.0253178	0.046287	51.8322	2.17838	20.0801	282.415	0.60607	3.35546e-09	5.45083	1.00618e-05	0.00123453	0.000975753	0.000882994	79.316	30.7008	43.4001	2.12569e-08	1.15893e-08	6.74685e-09	0.461302	0.000972704	0.039303	0.0983012	0.169449	0.0715683	705.736	203.127	193.977	3.01506e-05	2.41353e-05	5.72468e-06	3.22501	0.11337	0.00016988	0.000460332	0.000823606	0.00203128	3398.13	0.00305894
767	308.322	2139.8	502.137	1985.67	6.79218	15.9795	53.1045	2.95868	0.010978	0.0161404	0.0271773	0.0518412	42.4416	2.37369	23.031	285.833	0.367981	1.67236e-09	7.44187	1.33794e-05	0.00131184	0.00137562	0.00100724	73.0039	23.614	35.0838	6.12449e-09	4.59607e-09	2.43377e-09	0.25351	0.00078433	0.0205893	0.0854987	0.18828	0.0752995	801.138	183.081	181.085	4.59474e-05	3.26274e-05	8.61515e-06	5.67574	0.303233	0.000115139	0.000274824	0.000476102	0.00117618	3843.27	0.011941
767	311.32	2273.65	528.928	1979.6	6.72688	16.7289	57.1869	3.13931	0.00904487	0.0154913	0.0483723	0.108897	41.0862	2.51357	24.8787	242.067	0.193522	2.69156e-09	4.16234	5.29394e-06	0.00083396	0.00189599	0.000890067	118.694	20.33	41.5251	4.60323e-09	3.39994e-09	2.31195e-09	0.525774	0.00628525	0.00949878	0.0608142	0.147823	0.0587973	633.701	192.462	166.339	1.29091e-05	1.29614e-05	3.17852e-06	3.91114	0.121106	8.5853e-05	0.000254575	0.00043798	0.00114322	3463.43	0.0354887
767	346.739	2408.07	575.258	1822.96	5.70317	14.1263	67.3516	3.10374	0.00926565	0.0134087	0.0258105	0.0466855	51.3872	2.31198	20.0114	260.718	0.917709	1.8508e-09	5.14341	8.64315e-06	0.00117546	0.000959909	0.000923836	87.7836	26.258	45.9167	1.10107e-08	6.57888e-09	3.98849e-09	0.733734	0.0066388	0.0579501	0.094938	0.182027	0.0785931	716.579	214.291	193.963	2.95604e-05	2.37543e-05	6.01942e-06	6.46934	0.177746	0.000162482	0.000404815	0.000725703	0.00187537	3572.54	0.00597715
768	105.773	727.256	168.883	805.536	10.0124	19.9122	96.4788	2.87835	0.0427172	0.0799557	0.163357	0.684834	87.7864	1.41179	18.0185	253.217	0.134789	7.60833e-09	17.7513	1.62115e-05	0.00492196	0.00343481	0.00125663	304.419	158.764	52.8338	1.30018e-08	1.52422e-08	4.22003e-09	0.000200622	0.000169892	6.52976e-05	0.140857	0.0585202	0.0175965	1246.12	318.211	202.526	4.4114e-05	3.11697e-05	7.79751e-06	0.138355	0.205142	0.00010117	0.0015502	0.00455404	0.00838489	3630.41	0.00824365
768	99.8394	635.885	139.55	778.477	11.064	23.5276	107.976	2.91716	0.02687	0.0507845	0.135199	0.61211	84.6318	1.32583	14.154	250.138	0.130865	3.16592e-09	14.1799	1.42939e-05	0.00207228	0.00236954	0.00087303	261.433	121.403	55.1333	1.19688e-08	9.43706e-09	1.4377e-09	0.000136757	0.000132665	3.84808e-05	0.133161	0.042548	0.0125371	1108.38	285.606	232.621	3.80139e-05	2.30954e-05	6.77142e-06	0.131732	0.157467	0.000208648	0.00129743	0.00251201	0.00496366	3614.08	0.00979993
768	93.8866	574.204	127.821	561.42	9.29513	18.5083	88.5433	2.77589	0.0267203	0.0544068	0.167154	0.528742	71.7057	1.29327	16.7454	247.879	0.126312	7.35402e-09	14.3366	1.71104e-05	0.0022434	0.00252039	0.000865768	216.13	99.9612	43.9447	1.32144e-08	1.49991e-08	2.64125e-09	0.00014378	0.000156231	3.25547e-05	0.140446	0.0387675	0.0181867	1132.8	277.268	179.917	4.66266e-05	3.19967e-05	7.17338e-06	0.138032	0.194167	0.000236051	0.00133642	0.00227856	0.00435035	3656.68	0.0167493
768	137.843	896.475	213.97	1036.82	9.76734	21.9506	118.439	2.78417	0.0295582	0.0590669	0.228143	0.67736	81.2243	1.32155	12.9017	383.828	0.175801	5.86448e-09	12.8054	1.09531e-05	0.00281602	0.00300774	0.00120888	232.394	124.243	66.4104	1.33022e-08	9.16942e-09	2.26743e-09	0.000180255	0.000161468	7.58917e-05	0.1611	0.0987111	0.00760027	1377.87	501.197	237.152	1.72372e-05	2.09315e-05	3.09795e-06	0.0507167	0.08415	0.000276594	0.00164014	0.00352455	0.00775918	3135.25	0.00930718
768	104.701	674.295	162.927	813.7	10.2446	21.3459	116.91	2.66512	0.0304884	0.0578728	0.163593	0.540848	78.3103	1.33519	16.1673	260.801	0.135981	7.63495e-09	15.2139	1.45451e-05	0.00216675	0.00268934	0.000948756	217.27	105.614	46.3736	1.44649e-08	1.56053e-08	2.32757e-09	0.000144211	0.000196228	4.21094e-05	0.138796	0.0526414	0.0143183	1119.92	232.743	205.346	3.97838e-05	2.51195e-05	6.73059e-06	0.114786	0.127178	0.000210489	0.00123641	0.00235598	0.00415786	3604.22	0.00595168
772	93.6624	1505.35	337.65	355.025	4.46601	10.8298	77.6153	7.20337	0.022386	0.0332325	0.0786114	0.778412	9.4382	0.286224	6.09486	28.0611	0.0245178	9.71604e-10	0.29854	1.14401e-07	0.00457726	0.000622921	0.000227551	20.322	43.6687	4.04848	2.31896e-09	1.12335e-09	5.21465e-11	0.00192247	0.00920354	0.00102225	0.00983585	0.101996	0.00150157	63.7337	62.2028	7.41334	2.23084e-07	1.78077e-07	4.3319e-08	0.0160628	0.0193661	0.0075677	0.0105448	0.0207556	25.1999	760.376	0.0804916
772	63.4473	871.179	207.022	275.469	5.37268	12.1836	61.1188	6.38098	0.0192385	0.0289056	0.0699759	0.73712	6.9097	0.207097	6.11502	21.7477	0.0114486	5.82351e-10	0.164851	7.1711e-08	0.00487219	0.000505299	0.000169974	16.7276	20.9324	4.12433	2.50611e-09	8.98273e-10	7.6633e-11	3.17933e-05	9.91155e-06	4.84566e-06	0.00601394	0.0510432	0.00165081	35.9595	33.4374	9.87767	1.32879e-07	1.31297e-07	2.33599e-08	0.00421079	0.00911352	0.00882754	0.012035	0.0258947	27.5747	692.659	0.0350512
772	73.9912	1405.73	299.456	289.76	5.35054	12.4147	70.4184	7.72697	0.0206508	0.0339526	0.0691514	0.65977	7.32598	0.172944	5.30376	24.1463	0.0147421	4.06177e-10	0.429607	6.37533e-08	0.00355007	0.000707885	0.000188284	15.4703	24.1827	3.86861	8.74115e-10	7.52817e-10	1.51221e-11	0.000374726	0.00195447	5.9781e-05	0.00172727	0.0117029	0.00160316	45.5486	43.2095	9.09601	1.60382e-07	7.59067e-08	1.07497e-08	0.00877724	0.0318516	0.00852797	0.0107212	0.0176585	23.9376	760.825	0.0260878
772	82.8973	1442.49	305.281	242.855	4.11255	11.1888	58.8351	9.00239	0.0224718	0.0339923	0.0777125	0.754477	7.93541	0.213745	5.38028	24.3715	0.0210869	7.92332e-10	0.446624	1.36264e-08	0.00448311	0.000577558	0.000185027	15.8354	39.5335	3.97869	2.23898e-09	1.44745e-09	2.21781e-11	0.00152422	0.0229712	0.000677375	0.00388506	0.0653475	0.00132789	38.3191	49.9053	8.64348	2.35512e-08	3.99495e-08	8.20983e-09	0.00276404	0.00626532	0.00871465	0.0117354	0.0197913	22.9475	743.687	0.0210444
772	75.4585	1117.93	308.76	263.922	4.57312	10.6992	60.1475	8.64152	0.020069	0.0279595	0.0773015	0.699659	5.48292	0.145168	5.259	18.6326	0.0138048	7.32328e-10	0.396279	2.04547e-08	0.00442077	0.000633117	0.000223585	11.034	21.2469	3.20105	1.82527e-09	7.98185e-10	4.84391e-11	0.000380585	0.00505991	0.000106569	0.00154766	0.0250631	0.00173162	23.9511	30.1244	9.05961	4.13623e-08	3.52148e-08	5.57784e-09	0.00850413	0.0281315	0.00894836	0.0125195	0.0248572	26.2881	757.393	0.0451288
774	123.086	245.604	67.1898	1225.36	10.4328	12.0322	92.84	1.17628	0.0103587	0.0229246	0.0718929	0.79833	61.3256	0.301036	13.8944	396.446	0.14443	2.80967e-09	11.233	2.40978e-05	0.000775645	0.000383482	0.000524745	25.5987	498.699	29.574	8.02312e-09	9.15285e-09	8.37919e-10	0.00164868	0.0203696	0.000285994	0.0026441	0.110975	0.00103912	587.051	1328.17	125.482	3.09464e-05	5.66232e-05	6.36681e-06	0.422358	4.26745	0.000154789	0.00375978	0.15772	1.56791	4186.38	0.300545
774	107.602	236.777	71.5237	1530.17	14.9754	16.3727	107.33	1.39374	0.00966908	0.0204449	0.0902731	0.793905	77.0518	0.169558	13.9708	390.911	0.294338	6.22579e-08	15.0594	1.01543e-05	0.00110171	0.000709274	0.000517076	43.255	345.037	33.729	1.45962e-07	1.19633e-07	1.6347e-08	0.00520603	0.16666	0.000585351	0.00525748	0.0303594	0.000266095	768.475	1287.6	161.556	4.22651e-05	2.83178e-05	2.01135e-06	0.262129	3.71113	0.000205946	0.00349094	0.129631	1.26376	5887.11	0.352673
774	127.515	263.989	79.0865	1439.69	11.0349	13.1797	97.6088	1.19999	0.0136683	0.0270532	0.088347	0.728717	53.6518	0.303034	13.157	364.235	0.251512	5.19172e-09	5.37321	1.00308e-05	0.000772035	0.000793273	0.000648954	35.5778	323.878	27.8238	8.84238e-09	1.89988e-08	1.2424e-09	0.00318513	0.0535392	0.0029202	0.00320287	0.0439557	0.00167109	587.172	1277.15	151.319	2.08485e-05	2.23498e-05	3.9026e-06	0.517334	1.88204	0.000138554	0.00447554	0.171855	1.5019	4275.62	0.323631
774	106.685	208.91	57.4698	1186.85	12.9021	13.5878	102.135	1.20792	0.01076	0.0244327	0.0843733	0.816796	74.7444	0.180026	14.423	440.065	0.204938	2.12099e-09	11.9905	7.57767e-06	0.000766177	0.000495055	0.000609799	34.1971	424.604	44.1581	5.01479e-09	8.917e-09	7.82625e-10	0.0034364	0.212586	0.00121217	0.00324303	0.0460255	0.000340013	684.286	1354.9	126.486	2.58363e-05	2.21496e-05	2.66007e-06	0.219035	2.23016	0.000139103	0.00452819	0.160437	1.23331	4963.42	0.145905
774	115.052	221.211	65.801	1159.2	11.1778	13.1676	85.7701	1.31992	0.00935172	0.0202717	0.0667978	0.683449	61.6827	0.136584	12.2761	407.709	0.127339	2.20584e-09	13.7819	1.48426e-05	0.000919801	0.000470639	0.000437089	23.7419	569.143	31.5216	3.48437e-09	6.21238e-09	1.0546e-09	0.000542074	0.0181091	9.78938e-05	0.0026361	0.0492891	0.000330899	702.806	1365.29	107.058	4.0933e-05	2.62089e-05	2.52753e-06	0.486658	3.79233	0.000156011	0.00402634	0.147575	1.45682	4902.2	0.170972
778	263.975	1531.43	323.958	2215.89	12.4605	23.8136	114.067	3.0126	0.0293166	0.0976311	0.184122	1.69134	25.383	0.0887791	4.03879	146.486	0.0289907	2.21721e-09	3.59992	2.53844e-07	0.00153229	0.00203671	0.00116415	50.3689	31.414	32.8481	4.60187e-09	3.35903e-09	8.02612e-10	8.89733e-05	0.00080461	0.000259017	0.000801237	0.00254672	0.00100895	223.056	239.212	177.287	3.18004e-07	5.60985e-07	3.05305e-07	1.21644	1.46175	0.00503197	0.00782577	0.0144961	3.98943	1435.53	0.0178205
778	324.211	2725.22	433.07	2749.33	11.9885	22.1132	122.717	2.65247	0.02283	0.0641129	0.114131	1.54036	22.0011	0.0988941	3.90845	158.021	0.0332802	4.73288e-10	3.77234	2.63338e-07	0.00168361	0.00176011	0.000504936	45.6107	24.855	28.1319	9.46203e-10	9.01215e-10	4.23134e-10	0.00259596	0.000640126	0.00117423	0.00193805	0.00201238	0.000290552	226.371	276.566	164.612	6.60242e-07	5.90033e-07	2.5909e-07	0.736744	1.39263	0.00409129	0.00558752	0.00848303	5.54758	1305.67	0.0199425
778	257.099	2208.32	325.499	2446.16	14.699	29.0037	145.3	2.89372	0.0231295	0.0750403	0.132184	1.32406	17.9146	0.0911239	3.23278	125.762	0.00959924	7.59543e-10	2.22162	2.25211e-07	0.00133978	0.00181005	0.000801504	40.2652	18.6648	29.8586	1.09615e-09	1.11145e-09	2.88957e-10	1.91133e-05	2.30865e-05	2.79076e-05	0.000969434	0.00299641	0.000560877	218.202	185.296	147.977	3.16235e-07	4.16748e-07	2.04661e-07	0.973156	1.01021	0.00422575	0.00662445	0.0118623	4.24536	1421.91	0.0125344
778	335.291	1902.07	394.228	3165.51	12.9708	23.491	126.686	2.56597	0.0214465	0.0745973	0.136049	1.7565	25.6595	0.0985163	4.56205	159.667	0.0787055	1.66943e-09	1.50399	5.63769e-08	0.00143643	0.00176801	0.000728581	47.8301	27.6971	29.3273	3.41793e-09	3.5729e-09	5.37317e-10	0.0172474	0.000628244	0.000526775	0.0023649	0.00172472	0.000354426	209.542	335.418	163.48	1.32427e-07	1.6644e-07	4.44337e-08	0.0807973	0.211996	0.00457068	0.00678163	0.0119704	5.99077	1299.05	0.0614167
778	271.876	2938.92	548.065	3514.47	16.5911	33.9635	188.036	3.23919	0.0245833	0.0578535	0.0884078	1.13016	17.1287	0.0940777	2.81914	120.399	0.018375	2.20814e-10	0.895823	9.27478e-08	0.00123756	0.00158208	0.000652905	41.8469	16.515	27.2115	4.48735e-10	5.61007e-10	2.06916e-10	0.000180379	1.9549e-05	0.00133217	0.00257257	0.00189118	0.000306179	196.166	175.091	143.927	1.76702e-07	3.93964e-07	8.78279e-08	0.0432647	0.0585942	0.00497815	0.007185	0.0118086	4.12846	1335.4	0.0214964
783	134.388	708.927	153.671	724.7	7.72293	13.6594	34.5757	2.407	0.265548	0.505485	1.03443	3.85009	57.3317	2.51824	40.697	1444.81	0.410113	3.60951e-09	33.5893	1.09405e-05	0.0296398	0.0212213	0.0112289	69.6139	55.4698	32.6645	1.14832e-08	9.41658e-09	6.15051e-10	0.0155068	0.0197754	0.00491487	0.21332	0.0183571	0.0112926	1979.67	2633.33	864.145	3.61912e-05	4.47682e-05	1.51852e-06	1.90765	7.93184	5.11862e-06	0.000115042	0.00303749	0.00886663	4667.49	0.00309807
783	104.945	645.874	123.279	773.033	9.92611	15.0458	35.1848	1.92455	0.0810208	0.192052	0.786505	3.01582	65.1582	2.87103	42.5835	1467.66	0.424199	4.03101e-09	27.2873	1.15907e-05	0.0147931	0.00316551	0.00370882	105.402	47.6064	50.7181	1.76228e-08	1.4714e-08	8.3034e-10	0.00383731	0.0029467	0.00103503	0.193494	0.0159636	0.00756138	1955.1	2706.53	792.944	4.35261e-05	3.88946e-05	8.94819e-07	1.33013	6.91455	8.57977e-05	0.00041233	0.000716797	0.00115172	4077.2	0.00340201
783	137.42	761.929	152.17	954.773	9.09177	14.5871	35.6304	1.96096	0.0832616	0.18049	0.852784	3.27148	73.2511	2.75389	39.4586	1355.92	0.594203	2.65538e-09	29.6552	5.69551e-06	0.0142168	0.00167824	0.00290554	108.89	63.8115	54.5937	8.1512e-09	1.5549e-08	1.21569e-09	0.0027128	0.00215378	0.00623727	0.196847	0.017052	0.0104221	1960.16	2298.84	839.035	1.97769e-05	2.43504e-05	9.32339e-07	1.11443	8.53726	0.000121613	0.000401202	0.000763427	0.0013109	4124.77	0.00103321
783	242.604	1047.65	244.975	1169.14	6.06301	12.408	33.0753	2.74406	0.317432	0.673043	1.15279	4.95533	77.6333	2.26007	35.4631	1296.55	0.0579128	1.33528e-09	28.4576	7.19251e-06	0.0384065	0.0271241	0.0111533	83.6221	170.02	37.2886	5.06952e-09	3.41235e-09	8.55744e-10	5.5086e-05	0.00018947	2.67235e-05	0.180476	0.0150541	0.00951304	2095.93	2421.67	866.927	2.47344e-05	2.28005e-05	1.4603e-06	1.42719	6.55522	1.5238e-06	0.00013512	0.00342706	0.00935567	4869.97	0.00227844
783	163.951	772.082	169.833	921.363	7.62135	13.8504	33.8974	2.34295	0.101958	0.207068	0.813947	4.09669	71.7978	2.42118	35.5775	1368.05	0.494492	3.04689e-10	26.9126	8.96575e-06	0.0154662	0.00212567	0.00346261	108.937	56.6759	54.9981	1.56209e-09	7.96399e-10	1.21409e-10	0.00199393	0.00482474	0.00877217	0.211218	0.0188416	0.00888452	1929.43	2343.93	813.663	2.37902e-05	3.73054e-05	1.50561e-06	1.84405	10.4817	8.99603e-05	0.000571964	0.00101965	0.00172629	4202.93	0.00297294
786	95.8717	487.171	127.877	1568.34	15.829	24.967	99.86	2.05109	0.0509445	0.0742344	0.16705	0.429036	5.06248	0.354414	5.52335	160.446	0.0112935	3.24105e-10	1.03272	6.51288e-07	0.00413744	0.00413567	0.00445356	9.17617	11.0873	3.16693	9.4705e-10	7.13497e-10	6.17434e-11	0.000176523	2.54451e-05	1.32616e-05	0.0348361	0.0191372	0.0185274	353.822	243.478	100.378	1.69659e-06	1.70915e-06	4.50429e-07	0.02816	0.0628443	0.000285192	0.00191861	0.00559096	0.0221369	6217.37	0.00736365
786	100.324	530.57	135.527	1863.95	18.244	27.882	105.746	1.97651	0.0508634	0.0770444	0.243232	0.56632	6.5946	0.381225	5.05135	139.954	0.021427	2.37712e-10	0.96272	7.94052e-07	0.00643799	0.00396148	0.00432047	11.8888	11.0784	5.25158	7.10817e-10	5.92415e-10	6.96254e-11	0.00117229	0.000213588	0.000227605	0.0440806	0.0214552	0.0171342	280.723	191.733	80.1707	2.06129e-06	2.29124e-06	6.6512e-07	0.117319	0.053043	0.00055459	0.00177696	0.00529228	0.0213075	7468.58	0.0109651
786	136.312	817.576	200.665	2476.31	17.5669	28.152	121.157	2.13038	0.0447877	0.0675961	0.167359	0.375681	6.13467	0.372464	4.32369	104.859	0.0137614	2.876e-10	1.08468	1.54676e-06	0.0058876	0.00350011	0.0035844	10.7354	17.0566	3.25492	1.6759e-09	6.86206e-10	1.43219e-10	0.000202394	5.82048e-05	5.18579e-06	0.0417681	0.0189313	0.0137057	253.348	218.089	44.6068	5.42044e-06	3.82709e-06	1.06976e-06	0.374745	0.0395422	0.000573169	0.00206818	0.00626442	0.0220514	6199.71	0.00610903
786	105.905	526.362	134.276	1842.34	17.0911	25.6614	114.455	1.88203	0.0595077	0.0880992	0.189495	0.460761	5.89294	0.358757	5.47185	139.625	0.0200002	3.49495e-10	1.13578	1.29364e-06	0.00628203	0.00542815	0.0045742	11.2111	11.8565	3.10322	1.37446e-09	9.34743e-10	8.53981e-11	0.000433039	4.41039e-05	2.81859e-05	0.040991	0.0249551	0.015974	334.73	190.668	78.3118	3.78272e-06	3.42316e-06	7.59144e-07	0.0565962	0.0273684	0.000257383	0.00233295	0.00816476	0.032423	5709.15	0.0043719
786	120.806	725.921	190.459	2067.52	15.8852	27.8484	134.728	2.34477	0.052959	0.0776284	0.185668	0.418596	6.86449	0.39177	4.51347	83.6674	0.01413	2.39141e-09	1.42686	1.16251e-06	0.0061698	0.00489997	0.00356748	11.9616	16.5171	3.04965	5.52617e-09	4.55484e-09	5.2361e-10	0.000318821	0.000127067	8.6948e-06	0.0683821	0.0164195	0.0138851	209.578	171.91	36.7193	2.69028e-06	3.25079e-06	8.811e-07	0.110328	0.0306017	0.000668789	0.00263906	0.00807119	0.0329188	5266.81	0.00562996
787	219.248	1820.54	395.267	974.512	5.52093	9.29013	99.5581	2.38068	0.00390284	0.012825	0.0258333	0.0523052	5.79884	0.0447527	0.854327	34.2102	0.0385611	7.7531e-10	0.203537	2.06819e-07	0.000464954	0.000572908	0.00027353	3.03899	14.9594	6.63136	1.34188e-09	1.7033e-09	1.78765e-10	0.00434515	0.108269	0.000383812	0.00209469	0.00414663	0.00384069	85.7109	65.9567	16.112	7.20029e-07	5.76415e-07	3.01693e-08	0.00368174	0.00244978	0.00125509	0.00180001	0.00594436	13.0213	1898.59	0.00568545
787	218.668	1744.08	414.88	994.502	5.70796	9.41933	97.0181	2.45747	0.00419333	0.0130214	0.0268136	0.0545609	6.39294	0.04775	0.937683	35.7795	0.0511861	2.02674e-09	0.157459	1.5806e-07	0.000411882	0.000347988	0.000312282	2.65312	16.1906	7.78453	3.66622e-09	3.1249e-09	4.7489e-10	0.0112251	0.111931	0.00116559	0.00225392	0.00479436	0.00408937	92.3039	83.0364	16.8102	5.02786e-07	4.15941e-07	3.63672e-08	0.00288922	0.00112748	0.00132432	0.00196436	0.00500333	9.74833	2095.05	0.00267646
787	192.585	1544.79	353.068	977.425	6.60357	10.2418	104.089	2.41014	0.00461094	0.0185779	0.0409132	0.064713	8.43252	0.0504591	1.24309	54.0714	0.0633755	1.15047e-09	0.233234	1.73397e-07	0.000509122	0.000770151	0.000331621	5.97751	18.5003	6.84449	2.28479e-09	2.82562e-09	3.34056e-10	0.00923717	0.155083	0.000521434	0.00238568	0.0085956	0.00526507	92.5458	146.841	20.2266	3.43938e-07	4.48104e-07	5.63116e-08	0.00282223	0.00876386	0.00125314	0.0018742	0.00616018	13.3546	2068.99	0.00682088
787	202.669	1703.58	400.324	1103.16	6.61646	10.7029	95.7775	2.50656	0.00340307	0.00578025	0.0107208	0.0456964	5.84654	0.0405896	0.965603	39.9482	0.0608061	1.77657e-09	0.226861	1.39826e-07	0.000353122	0.000529645	0.000371802	3.05414	15.3765	5.50214	5.56492e-09	4.57764e-09	7.16433e-10	0.00446172	0.106969	0.000550395	0.00194477	0.00565859	0.00541653	65.3326	86.9745	21.6655	2.35315e-07	3.33307e-07	6.45627e-08	0.00374908	0.0056077	0.00129076	0.0018635	0.00539747	11.9534	2119.62	0.0076321
787	247.487	2034.57	441.572	1000.69	4.99438	8.66726	96.6628	2.51858	0.00423697	0.0136249	0.0291396	0.0522331	7.9921	0.0376257	0.991051	38.9186	0.0533005	8.96416e-10	0.205791	1.91987e-07	0.000511063	0.000555692	0.000298689	4.5897	16.887	7.80582	1.72721e-09	1.81368e-09	2.59216e-10	0.004441	0.17144	0.00073611	0.00149065	0.00423274	0.00369688	86.468	89.0247	17.7856	5.3758e-07	5.00269e-07	1.9353e-08	0.00275632	0.00357838	0.00143092	0.00223125	0.00755354	14.0353	2024.87	0.00406409
790	139.909	769.994	188.271	1201.83	9.98267	17.2284	74.1257	2.35199	0.0309348	0.0524249	0.206644	0.556723	17.5646	1.30114	19.9167	187.668	0.0394956	1.42839e-08	6.63248	7.20055e-06	0.00311529	0.00369645	8.60847e-05	54.1381	46.5139	3.37451	7.14428e-08	3.10592e-08	1.88762e-09	0.00035759	0.000151758	7.31937e-05	0.0217113	0.0289441	0.0419928	1061.32	76.6223	146.771	1.30183e-05	1.61871e-05	9.0388e-06	3.42322	0.539871	0.000124502	0.000242502	0.000407051	0.00108793	6064.35	0.0482049
790	156.868	933.513	197.449	1076.26	8.95524	15.0414	65.9413	2.27637	0.026323	0.0494942	0.185223	0.47772	11.2231	1.2282	18.9167	177.437	0.0484921	1.69434e-09	8.23804	1.64514e-05	0.00161559	0.00225802	8.52473e-05	39.6104	21.8102	3.74273	6.63869e-09	3.42375e-09	2.3358e-10	0.063877	0.0013892	0.000972689	0.0441899	0.0287518	0.0449955	1165.33	91.8666	122.054	3.25407e-05	3.20521e-05	8.71324e-06	10.0902	1.3823	0.000160085	0.000265658	0.000500685	0.0013878	6481.17	0.0453036
790	177.591	1203.95	270.332	1571.31	10.1914	17.7501	83.2719	2.35509	0.039396	0.0635955	0.198381	0.507976	16.1962	1.24853	18.0315	184.187	0.0299111	7.65574e-10	6.25834	1.22782e-05	0.00260762	0.00204209	8.75652e-05	59.3592	31.085	5.33155	3.04045e-09	1.08928e-09	3.18102e-10	0.0177817	0.00266298	0.000355681	0.0571951	0.0198194	0.0371887	1033.48	120.742	131.417	2.18727e-05	2.4074e-05	1.17917e-05	4.11702	0.518995	0.000174174	0.000335886	0.000649638	0.00182156	6017.67	0.0276978
790	177.107	1511.57	276.604	1340.5	9.14913	16.4484	71.0511	2.38817	0.0308735	0.0513173	0.189872	0.504862	17.1855	1.31762	19.2008	201.259	0.0992286	8.88342e-10	9.42114	1.10608e-05	0.00219569	0.0023221	7.82437e-05	89.6409	31.9813	4.2297	5.45469e-09	1.61457e-09	1.48959e-10	0.892516	0.0104368	0.00851952	0.0423954	0.0230671	0.0366727	1105.27	77.397	153.626	2.71899e-05	2.49589e-05	1.0215e-05	17.2532	0.473053	0.000157824	0.000302022	0.000549082	0.00175277	6341.4	0.0459347
790	149.999	1167.63	250.894	1159.26	9.18818	16.1564	71.5493	2.4017	0.035395	0.0577905	0.205957	0.492174	9.80925	1.28411	17.9307	194.997	0.0603183	2.99751e-10	8.23119	1.23037e-05	0.00290254	0.00193227	0.000111355	34.9172	19.4805	3.18308	1.61598e-09	5.59347e-10	4.68581e-11	0.0680742	0.00379186	0.000459298	0.06121	0.0156519	0.0505224	1191.23	117.254	146.192	1.85651e-05	3.43232e-05	1.26879e-05	5.64648	1.19171	0.000171173	0.000284237	0.000503897	0.00140087	5652.26	0.0257072
793	157.795	1022.19	251.456	2223.69	15.6779	27.2542	105.486	2.51796	0.0251982	0.0425785	0.112524	0.310121	87.5945	2.60092	37.7936	445.307	0.147886	5.76025e-09	15.3791	2.6221e-05	0.00280464	0.000830638	0.00314571	195.679	19.9176	167.206	1.96556e-08	6.3464e-09	6.83776e-09	0.000205938	0.00297799	6.61938e-05	0.0980104	0.0270213	0.0781886	1887.69	285.884	269.325	4.90923e-05	3.73806e-05	7.46464e-06	1.59366	0.364493	8.771e-05	0.000244926	0.000481639	0.000890144	4247.66	0.00536739
793	176.238	1205.87	309.548	2434.34	14.6006	27.5856	115.817	2.81624	0.0640214	0.10872	0.219869	0.34992	155.378	2.63774	42.2929	547.239	0.145054	2.36951e-09	15.9247	2.61279e-05	0.00789025	0.00179494	0.00438265	265.287	43.6559	250.65	8.30957e-09	2.85594e-09	2.00391e-09	0.000123631	0.000305897	8.11344e-05	0.120309	0.00566171	0.0515265	2154.19	431.218	230.302	6.21901e-05	4.53742e-05	7.7143e-06	2.194	1.08044	4.70429e-05	0.000393856	0.00087022	0.00153595	4957.56	0.0192194
793	144.536	922.017	218.573	1678.24	13.114	22.9367	114.597	2.54323	0.0561421	0.101763	0.176956	0.299891	95.0856	2.75127	41.984	430.88	0.0985806	1.91369e-09	16.3806	2.80691e-05	0.00532232	0.00155116	0.00519149	206.677	22.3508	259.661	4.32505e-09	1.42763e-09	9.12986e-10	4.74618e-05	0.000252322	3.56401e-05	0.0985808	0.010146	0.107381	2134.77	295.848	308.983	6.18997e-05	3.50636e-05	1.90732e-05	3.11761	0.940746	3.31311e-05	0.000304562	0.000887294	0.00197957	3874.7	0.0115987
793	197.982	1574.89	321.676	1741.15	10.4088	17.7799	107.956	2.57542	0.032949	0.0668237	0.145524	0.294367	127.669	2.81358	39.905	469.335	0.15829	1.33018e-08	12.7014	3.22858e-05	0.00415399	0.00147761	0.00310237	212.716	32.5701	235.623	4.18692e-08	1.66139e-08	1.19892e-08	0.00020499	0.000289655	0.000172065	0.106611	0.0208904	0.0603117	2013.19	320.608	285.251	6.72031e-05	4.22345e-05	8.64558e-06	2.05	0.494582	4.2381e-05	0.00044393	0.0011868	0.00222518	4020.84	0.00579117
793	166.386	969.737	225.496	1654.74	12.2566	20.3337	99.5011	2.3352	0.0450842	0.0888368	0.172725	0.34229	138.796	2.95234	43.6219	448.994	0.147719	9.25226e-09	16.5511	2.70956e-05	0.00484124	0.00185039	0.00491148	227.218	35.5761	332.658	2.8273e-08	1.34716e-08	7.56465e-09	0.000192995	0.000250566	0.000138615	0.0636796	0.00638546	0.105601	1946.5	268.72	289.034	5.89053e-05	3.16142e-05	1.27543e-05	3.19749	1.40505	4.68805e-05	0.000367085	0.000911761	0.00187083	4594.81	0.015299
795	199.832	708.63	194.741	3206.87	16.7142	24.5929	88.6668	1.89143	0.025699	0.079161	0.263717	1.87382	39.691	0.102197	2.78621	329.119	0.24521	1.57973e-09	0.525105	1.39493e-08	0.00227383	0.00141423	0.00143914	59.3647	29.7639	44.5438	3.31023e-09	1.76006e-09	1.0569e-09	0.0373831	0.000757272	0.0014498	0.00482964	0.00634569	0.00252838	336.017	517.533	183.305	2.46999e-08	2.37064e-08	5.00994e-09	0.0119621	0.0201152	0.00229288	0.00440021	0.0118731	0.102129	4028.02	0.000983602
795	202.506	700.836	193.838	3179.14	16.6841	24.598	76.139	1.80636	0.025256	0.067965	0.25442	1.72527	36.0613	0.105345	2.37985	357.137	0.301133	1.27765e-09	0.6694	9.48006e-09	0.00164811	0.00130459	0.00124525	56.2472	24.9961	43.2835	2.89478e-09	1.91807e-09	8.22679e-10	0.0514875	0.00164595	0.00200258	0.00530812	0.00557282	0.00230266	325.362	563.641	165.293	3.55994e-08	2.4885e-08	3.63218e-09	0.0115081	0.0313791	0.0020337	0.00390031	0.0126887	0.117124	4485.05	0.000842099
795	214.372	769.754	219.344	3458.36	16.9176	24.3233	79.9742	1.90609	0.0234232	0.0738987	0.228585	1.77712	35.205	0.116875	2.2782	302.986	0.224396	3.01851e-09	0.422862	1.76032e-08	0.00173315	0.00116618	0.00126503	45.481	24.5744	44.7229	6.31282e-09	3.90575e-09	2.10768e-09	0.0149017	0.00107524	0.00149945	0.00499908	0.00631119	0.00241827	294.765	422.37	162.31	5.56416e-08	4.09166e-08	5.84353e-09	0.0150618	0.00809469	0.00153334	0.00326872	0.008883	0.0861393	4283.5	0.00289264
795	213.847	795.449	213.221	3523.67	17.2109	24.8939	82.7862	1.82295	0.0225817	0.0664767	0.208576	1.67666	37.1009	0.0985193	2.11362	343.363	0.227674	2.21613e-09	0.6123	1.21508e-08	0.00191187	0.00122034	0.00103505	53.9395	27.466	43.6828	5.34279e-09	2.72295e-09	1.41545e-09	0.0405688	0.00125512	0.00139243	0.0044022	0.00566971	0.00187414	314.277	497.186	186.783	2.91271e-08	2.44317e-08	8.6442e-09	0.0115452	0.0340539	0.00187258	0.0037796	0.0113171	0.0935272	4080.08	0.00607896
795	200.673	742.62	194.427	3134.11	16.8992	24.88	88.1144	1.86228	0.0242903	0.076159	0.249958	1.76225	37.3236	0.118742	2.7406	343.99	0.255525	3.61095e-09	0.665629	1.43973e-08	0.00182398	0.00114322	0.00131567	59.023	25.6161	44.0816	9.62035e-09	4.42514e-09	3.10221e-09	0.213645	0.00168105	0.00363789	0.00477202	0.00743062	0.00267833	326.969	478.63	185.207	4.97428e-08	3.02832e-08	3.4632e-09	0.0176086	0.023201	0.0020497	0.00414445	0.0119468	0.102795	4393.21	0.0063133
797	110.403	531.572	133.21	550.797	5.22112	7.40327	28.7089	1.75229	0.0163188	0.0454629	0.160254	0.395758	7.56807	0.297637	2.65482	77.0851	0.042312	4.48471e-10	13.3559	1.08661e-05	0.000765696	0.00257157	0.000608823	14.4755	7.01051	3.67898	1.44556e-09	6.84101e-10	4.421e-10	0.0457548	0.00742463	0.00314492	0.0978377	0.0134047	0.00276069	710.381	91.7543	12.196	6.46361e-05	2.9905e-05	3.38517e-06	4.30887	0.853865	0.00563268	0.0134704	0.0185618	0.214073	2750.19	0.0201459
797	122.592	657.083	154.78	614.587	4.77279	7.16528	23.2009	1.68637	0.0155101	0.050703	0.177406	0.488062	8.54519	0.314638	3.41936	87.2608	0.0471234	1.99474e-09	11.7212	1.14487e-05	0.00107231	0.00260134	0.000526515	19.0139	7.84115	4.34932	3.46986e-09	3.32022e-09	7.22479e-10	0.0617326	0.0130525	0.00535016	0.106523	0.0136721	0.00317479	730.6	110.731	12.7562	6.24276e-05	4.65553e-05	3.39661e-06	4.31242	1.051	0.00652441	0.0181006	0.0235841	0.662754	2163.54	0.0500412
797	97.3444	483.89	118.883	548.71	5.98916	8.8386	31.4531	1.90678	0.0198925	0.0613234	0.232249	0.553927	8.82727	0.322409	3.11444	75.6602	0.0593837	1.3e-09	12.8609	1.25564e-05	0.00138463	0.00281528	0.000902554	19.8931	7.7935	3.96229	3.90065e-09	2.87155e-09	7.20599e-10	0.0487374	0.00690114	0.00282055	0.123287	0.0149681	0.0031608	773.415	96.6648	9.78538	7.85746e-05	4.5899e-05	3.74828e-06	4.70893	1.30855	0.00615126	0.0176541	0.0238119	0.540481	2349.52	0.0403711
797	119.53	684.945	159.363	560.578	4.90203	7.10115	27.3554	1.90851	0.0162104	0.0419224	0.160613	0.419693	6.24079	0.251209	2.91925	62.6655	0.0455089	3.58128e-10	5.48739	8.02101e-06	0.0012536	0.0022602	0.000656749	15.2313	6.95393	2.76746	1.27992e-09	8.14801e-10	1.51747e-10	5.69518e-05	3.29621e-05	1.58655e-05	0.0595235	0.0169472	0.00185689	633.659	122.806	7.71887	4.52733e-05	2.60405e-05	1.75294e-06	3.76663	0.650169	0.00429344	0.0133362	0.0173183	0.293118	2417.4	0.0603174
797	112.824	511.413	126.706	617.211	5.61027	8.3138	31.2251	1.79373	0.0185086	0.0650493	0.213218	0.585578	8.99444	0.36169	3.41215	89.5203	0.0653255	2.50741e-09	15.9467	1.75695e-05	0.00118119	0.0023284	0.000705904	22.2539	8.4085	4.16103	5.53532e-09	3.42676e-09	1.16589e-09	0.0247788	0.00478023	0.00310021	0.149822	0.014931	0.00293478	843.755	109.628	10.7545	8.82622e-05	6.40508e-05	4.99201e-06	7.32661	1.50793	0.00617312	0.013582	0.0195133	0.526256	2357.9	0.0254516
801	195.259	1727.94	378.609	3148.39	16.4661	26.4852	70.1745	2.64926	0.0118617	0.0195299	0.0500507	0.0921868	16.4559	0.795141	6.85522	145.701	0.0733925	9.44302e-10	3.95116	8.85961e-06	0.000360017	0.000785191	0.000300576	14.3321	23.1522	21.2893	2.71816e-09	1.11572e-09	7.49268e-10	9.55012e-05	0.000161018	2.52575e-05	0.0120793	0.0720231	0.00914076	141.976	634.67	40.4844	1.8261e-05	1.41502e-05	5.39661e-06	0.351327	4.84055	0.00081422	0.00166101	0.00390272	0.0781765	4727.21	0.00587192
801	188.519	1611.36	386.35	2943.64	15.363	27.1774	81.8747	2.6545	0.00540792	0.0176391	0.0555253	0.109339	18.7801	0.710577	7.55847	130.508	0.073949	6.00132e-09	1.2919	1.24097e-06	0.000361017	0.000597388	0.000141876	19.2155	24.7627	19.9976	1.16667e-08	3.9244e-09	1.46959e-09	7.77697e-05	0.000108387	4.6293e-05	0.0112131	0.0524149	0.0106861	197.836	522.895	47.0503	1.69145e-06	4.25439e-06	9.26665e-07	0.0690768	3.49222	0.000944908	0.00179404	0.00460687	0.0309992	6232.34	0.00922402
801	586.012	5386.42	1189.42	9521.38	15.774	28.4948	130.534	2.39439	0.0118686	0.0241748	0.0794236	0.15892	16.7345	0.472492	4.50333	268.655	0.106592	4.03779e-09	2.90318	6.16927e-07	0.000416205	0.000475648	0.000158891	14.6843	30.8475	14.227	1.36721e-08	4.48907e-09	1.60966e-09	0.00262667	0.0246368	0.00259348	0.0147911	0.0157976	0.00757239	416.681	520.872	74.0552	1.04219e-06	1.02292e-06	4.97325e-07	0.665199	0.602341	0.00151568	0.00286515	0.00648727	0.0278023	5689.41	0.0172557
801	198.892	1818.99	374.588	2704.87	13.5567	23.1319	69.4444	2.25672	0.00971939	0.019975	0.058289	0.0998913	17.4989	0.657043	7.7328	148.252	0.0457808	1.79273e-09	2.24271	2.66918e-06	0.000392149	0.000730598	0.000167609	12.2389	27.978	21.1035	3.27796e-09	1.64923e-09	5.36114e-10	0.00171458	0.00077108	0.000355628	0.0133564	0.0224053	0.00889674	232.059	471.721	51.7441	3.04813e-06	5.02224e-06	1.5257e-06	0.190359	1.45412	0.000953664	0.00212475	0.00549585	0.0530485	6427.71	0.00948396
801	211.862	1472.32	353.039	2698.67	12.2425	22.1457	64.801	2.54139	0.00455469	0.0145376	0.0419466	0.0804035	18.6761	0.775228	7.80731	231.48	0.0351866	1.27953e-09	1.69135	4.04678e-06	0.000253719	0.000551235	9.40446e-05	19.1091	23.0218	19.7224	3.02258e-09	1.14236e-09	6.41125e-10	0.000545958	2.69498e-05	4.91184e-05	0.0154898	0.0803092	0.00885244	235.551	763.939	60.9774	9.41837e-06	7.52495e-06	2.4478e-06	0.120352	1.01904	0.00108599	0.00219334	0.00519662	0.0494272	5326.29	0.00850267
805	198.823	1477.19	350.122	2874.28	15.4123	28.3213	157.052	2.68176	0.0563721	0.107513	0.429748	1.9353	77.1108	1.74338	27.739	518.407	0.838249	3.09e-08	17.6483	4.63e-05	0.011063	0.00310683	0.00453338	123.012	173.025	34.3458	8.51e-08	2.41e-08	2.53e-08	0.143489	0.222863	0.0260597	0.104083	0.0836398	0.0215389	891.424	2511.27	209.305	9.04e-05	8.71e-05	1.83e-05	3.75989	0.688128	0.000187715	0.000749671	0.00152266	0.00722292	1642.16	0.00496951
805	247.499	2123.89	462.731	2686.71	11.1102	22.1407	119.516	2.67445	0.0477945	0.0974535	0.566934	2.33083	79.8408	1.72715	23.1684	536.47	0.950765	7.99e-08	13.2623	4.4e-05	0.00838665	0.00298688	0.00358597	290.572	206.787	25.7281	1.92e-07	7.96e-08	7.13e-08	0.441322	0.21141	0.071179	0.0626568	0.0752704	0.0158438	812.479	2090.42	219.439	9.28e-05	6.95e-05	1.54e-05	4.32729	0.933419	0.000295901	0.00148809	0.00288628	0.0103008	2319.28	0.00219003
805	324.546	2748.83	640.851	4198.65	13.3175	28.4772	190.042	2.82688	0.0557156	0.10566	0.583277	2.2972	107.834	1.74946	28.8144	639.878	10.5519	2.43e-07	12.8382	3.59e-05	0.0111786	0.00324168	0.00377	952.744	213.261	43.5706	7.66e-07	2.68e-07	1.89e-07	21.9065	3.02438	1.02317	0.0810504	0.0531322	0.016359	1078.61	2536.88	211.559	7.31e-05	6.2e-05	1.49e-05	11.3101	1.32809	0.000271919	0.00123714	0.00228118	0.00818101	2494.54	0.00806683
805	200.356	1600.29	354.525	2346.29	12.543	24.7654	124.474	2.71275	0.046199	0.0865489	0.34201	1.6406	68.2174	1.5703	23.7826	507.633	0.544428	1.46e-08	16.5658	4.67e-05	0.00923647	0.00278855	0.00375253	116.327	154.699	32.5211	5.5e-08	1.49e-08	1.26e-08	0.0218718	0.0202499	0.00448622	0.0763909	0.0735468	0.0171915	786.784	2306.09	208.099	8.16e-05	8.25e-05	1.57e-05	3.64927	0.668436	0.000185962	0.00122981	0.00244026	0.0104726	1638.64	0.00417795
805	687.577	5166.73	1157.79	10018.9	14.8477	31.115	293.914	2.69384	0.0747051	0.131493	0.403649	1.65282	321.818	1.92738	23.8997	1132.46	6.39611	3.39e-06	73.9808	6.54e-05	0.00780593	0.00497159	0.00510772	2748.15	1255.16	34.8789	7.8e-06	2.95e-06	2.23e-06	26.7106	10.4154	0.069056	0.094688	0.163884	0.0162384	5083.82	4323.26	182.27	0.000143258	0.000141632	2.14e-05	100.922	12.0392	5.87e-05	0.000535772	0.00134294	0.00631033	6816.5	0.00597
807	137.716	407.52	125.678	355.627	2.86664	4.83228	21.4495	2.31907	0.00898552	0.0651867	0.228694	0.827094	18.4971	0.50687	1.66157	68.9003	0.0273079	1.79953e-09	0.77159	1.42773e-06	0.00168941	0.00377109	6.41549e-05	30.6107	33.4868	7.61525	9.08073e-09	2.05055e-09	9.17914e-11	7.71033e-05	0.000389286	1.3784e-05	0.0274048	0.153629	0.00230395	240.194	503.655	10.1657	4.28136e-06	3.21767e-06	2.19908e-07	0.0174991	0.0106395	0.0119357	0.0194356	0.0389268	2.71716	3177.5	0.0346493
807	133.845	384.727	113.389	324.234	2.72352	4.80202	18.6425	2.20717	0.00846486	0.0580838	0.239384	1.01145	16.1038	0.486211	1.81154	74.5134	0.0326187	2.90898e-09	1.09976	1.34756e-06	0.000916856	0.00291834	4.58758e-05	30.5588	29.84	6.32807	1.26748e-08	2.9258e-09	1.03656e-10	0.00106304	0.00112924	0.000282593	0.0323377	0.158696	0.00262432	265.926	502.215	9.36995	3.87646e-06	3.20957e-06	2.59583e-07	0.0340797	0.0198851	0.00977309	0.015985	0.0274208	1.60617	3882.64	0.0374043
807	136.399	386.776	108.187	346.254	3.09628	5.1424	24.1001	2.2337	0.00846205	0.0504087	0.210846	1.02951	15.2878	0.46928	1.82649	64.8822	0.0273392	1.77602e-09	0.527981	1.50052e-06	0.00107013	0.00244342	5.08246e-05	25.6484	27.8192	6.05036	7.66026e-09	2.28203e-09	7.35485e-11	0.000238908	7.62494e-05	7.68293e-05	0.0237274	0.13359	0.00272111	187.774	481.322	9.89603	4.03332e-06	3.73398e-06	2.53291e-07	0.0306641	0.00709605	0.0104826	0.0189937	0.0384272	1.91556	3910.17	0.0208016
807	101.724	300.976	94.075	404.144	4.29685	6.93741	32.9112	2.25307	0.00896229	0.0720541	0.266539	0.992666	16.0119	0.557309	1.83568	71.419	0.025094	2.44244e-09	0.955504	1.53039e-06	0.0011657	0.00239157	5.91147e-05	28.356	29.3523	6.35876	1.12144e-08	3.0911e-09	1.47448e-10	5.65806e-05	3.51012e-05	9.20948e-06	0.0264613	0.16937	0.00274834	217.975	532.458	8.71428	3.7381e-06	3.89981e-06	1.50924e-07	0.0330475	0.0221086	0.008461	0.0137489	0.0265126	1.66435	4029.78	0.0410171
807	137.817	404.45	124.503	381.493	3.11975	5.12433	21.9517	2.029	0.00787827	0.0527094	0.226729	0.990851	15.7221	0.468541	1.8902	69.8888	0.0323666	1.0649e-09	0.579297	1.51678e-06	0.00122538	0.001956	5.0427e-05	26.1314	28.5212	6.40978	5.72133e-09	1.80001e-09	5.06379e-11	0.000150306	0.000112306	2.59625e-05	0.0208468	0.152879	0.00216663	201.752	499.412	9.54088	5.18957e-06	4.57821e-06	2.1759e-07	0.0668244	0.0148055	0.0100826	0.0180315	0.0353323	1.9391	3846.37	0.0346634
817	54.909	135.993	37.8649	1634.73	30.2266	37.0471	174.797	1.37063	0.122638	0.19336	0.795018	3.91092	24.5872	1.80799	11.3166	410.129	0.270051	5.72503e-09	23.0664	3.04679e-05	0.00407958	0.00453688	0.00916866	26.6285	198.79	9.00906	2.07276e-08	1.17315e-08	2.96337e-09	0.00926115	0.124245	4.38032e-05	0.0280055	1.68033	0.011065	1161.14	2589.35	109.64	7.57154e-05	4.88203e-05	1.79633e-05	0.904816	0.200868	2.81368e-05	0.00300232	0.0474212	0.17289	2923.44	0.0236249
817	59.4004	123.635	35.8775	1544.03	25.6397	30.7444	157.424	1.2778	0.103048	0.161048	1.02214	5.20945	33.891	2.12643	11.4683	493.31	0.531277	1.19338e-08	26.7969	3.28231e-05	0.00206803	0.00322942	0.0120224	28.707	332.166	12.8559	4.62817e-08	2.46872e-08	3.77509e-09	0.0162516	0.126849	5.25884e-05	0.00723648	2.40006	0.0128084	1356.23	2485.46	99.7931	7.12268e-05	4.25107e-05	1.97347e-05	1.14775	0.255801	9.01154e-05	0.00413407	0.0303059	0.158409	2797.54	0.0178286
817	52.1336	128.422	38.241	1545.67	26.9106	33.0335	172.455	1.28134	0.1115	0.176874	0.996004	4.73923	30.823	1.94633	11.2701	442.297	0.427546	8.8318e-09	17.1577	3.33329e-05	0.00253366	0.00365725	0.0130706	29.8617	344.684	10.0616	2.37999e-08	1.76786e-08	2.73734e-09	0.00848272	0.0781557	4.41829e-05	0.0111608	2.14784	0.0138634	1228.64	2140.03	90.1386	6.4358e-05	4.55671e-05	2.10599e-05	0.705033	0.116137	6.07472e-05	0.0051956	0.0450282	0.277009	3140.62	0.0226207
817	71.2488	149.246	42.5804	1371.58	17.619	23.9694	134.911	1.29987	0.0779047	0.128791	0.799619	4.46802	40.5489	1.99242	10.9355	557.097	0.515205	4.21027e-09	35.3764	4.15641e-05	0.0018467	0.00324265	0.0109879	29.869	496.169	13.6201	1.21287e-08	7.32461e-09	3.00073e-09	0.00784937	0.32916	0.000512501	0.0118315	2.671	0.0146325	1434.71	2857.43	111.144	7.35673e-05	6.32861e-05	3.84945e-05	1.07818	0.190029	3.77781e-05	0.00400784	0.0506041	0.294193	3343.94	0.00890158
817	58.7845	125.113	39.7506	1552.22	25.9049	32.0105	142.916	1.33176	0.104726	0.171371	0.821818	4.05925	28.1276	1.64355	13.1279	424.555	0.432534	3.24473e-08	9.40756	2.77708e-05	0.00274539	0.00385168	0.0103557	24.4388	309.311	10.4917	1.08083e-07	8.13109e-08	1.7148e-08	0.0121373	0.202244	0.000162742	0.00890342	1.46568	0.0142935	1095.99	2553.94	124.025	3.24301e-05	5.54748e-05	1.26038e-05	0.22282	0.223985	0.000109477	0.00590685	0.0566474	0.350928	3401.32	0.0578428
819	755.957	5751.16	1330.31	7069.38	8.97238	16.3709	164.19	2.41837	0.0500834	0.0680034	0.291914	0.860454	13.3909	0.226012	2.45128	119.236	0.467084	1.36234e-08	0.489966	1.35351e-06	0.00379677	0.00350051	0.00314623	8.5607	24.8465	14.7387	2.41091e-08	3.09251e-08	6.32288e-09	0.0126068	0.432115	0.102411	0.0186024	0.0191763	0.00691927	159.745	235.994	80.6637	2.95942e-06	1.74916e-06	1.1386e-06	0.140321	0.0490695	0.00079074	0.00447894	0.00917963	0.0468745	6271.68	0.0362144
819	738.376	5043.97	1171.39	5722.24	7.6542	13.7146	120.635	2.34293	0.0540923	0.0804505	0.204018	0.58099	19.0675	0.312498	3.99203	216.681	0.381252	2.90315e-10	1.20464	3.24355e-06	0.00290277	0.0032206	0.00282191	11.7519	18.9044	19.9683	5.7105e-10	9.17718e-10	2.28813e-10	0.00742564	0.212178	0.228299	0.0246496	0.0210455	0.00648852	238.524	432.442	157.542	5.34149e-06	4.32601e-06	2.20668e-06	0.0754933	0.109066	0.000194988	0.00315152	0.00958422	0.0570273	8876.92	0.0235938
819	761.149	5722.65	1338.79	7278.19	9.11375	16.5105	169.006	2.45666	0.039075	0.0593374	0.323213	0.701365	9.45317	0.192638	1.6171	106.02	0.233934	2.61118e-08	0.502604	1.51237e-06	0.00287699	0.00232915	0.00308342	7.27161	22.1781	9.69659	4.48714e-08	6.1165e-08	2.02163e-08	0.0117413	0.479516	0.0609715	0.015495	0.0159821	0.00590768	137.512	246.426	68.3036	2.59566e-06	2.64218e-06	1.00947e-06	0.118094	0.0458797	0.000912893	0.00287468	0.00618015	0.0793798	6908.2	0.0106258
819	182.013	1255.04	287.008	1870.07	10.4572	17.8162	126.381	2.22534	0.0378718	0.0599632	0.200167	0.431985	9.70297	0.236311	2.63974	56.6583	0.086415	1.98497e-10	0.830402	2.22717e-07	0.00300161	0.00276971	0.00378329	7.78079	9.04264	19.5078	5.92707e-10	4.36578e-10	1.51073e-10	0.00155346	0.131445	0.261147	0.019817	0.0191314	0.00869095	55.0095	96.7791	85.9901	2.72229e-07	2.00571e-07	4.84812e-07	0.357607	0.105578	0.000537477	0.00159134	0.00372453	0.0180058	4740.48	0.0085418
819	662.608	5331.36	1277.05	8119.15	11.2765	20.0794	228.078	2.4642	0.0355837	0.0664489	0.334216	0.708249	17.8286	0.168757	1.28215	76.7396	0.573145	5.10264e-09	0.168163	6.50218e-08	0.00325792	0.00190385	0.00334005	13.1763	27.4218	17.2378	8.30609e-09	6.41724e-09	1.4372e-09	0.0123004	0.212972	0.149104	0.0150749	0.0128648	0.00509655	75.2844	203.461	54.6682	1.46376e-07	9.13598e-08	1.1327e-07	0.15099	0.0649758	0.00133324	0.00403732	0.00846711	0.247078	5081.29	0.0136241
822	547.568	5573.47	1125.76	3627.62	6.82414	12.2892	78.3471	2.49853	0.0950729	0.15034	0.225013	1.18248	19.6216	0.142227	0.704992	257.108	0.159608	1.18474e-09	4.72638	4.37428e-06	0.00190356	0.00216032	0.00287523	18.924	22.5315	34.8278	1.92526e-09	2.07354e-09	5.91725e-10	0.00256531	0.00704881	0.00661847	0.00742776	0.0100961	0.00334898	253.127	526.657	121.739	6.62561e-06	8.5393e-06	3.58465e-06	2.81504	2.90657	2.66126e-06	0.000243053	0.00455306	0.15954	9684.57	0.00925796
822	394.732	4445.51	830.051	2630	7.92122	14.0958	96.2505	2.67041	0.0485342	0.0745517	0.104732	0.483078	22.5968	0.15973	0.961968	176.797	0.0211147	1.10595e-09	5.32716	4.16775e-06	0.00128086	0.00169318	0.00211292	17.4916	26.8503	36.9138	2.01893e-09	1.17379e-09	3.51745e-10	0.000117573	2.32513e-05	0.00393266	0.00717326	0.00831298	0.00680779	141.388	417.225	113.035	1.14939e-05	9.71014e-06	4.51477e-06	1.80692	3.14032	7.22385e-05	0.000649157	0.0023896	0.263127	8121.61	0.00722065
822	647.152	10204.7	1700.21	6962.04	11.7984	24.7255	212.249	3.08907	0.0229113	0.033983	0.0557136	0.254273	16.4253	0.175317	0.812011	239.575	0.0441442	5.73203e-10	3.11278	2.914e-06	0.000715514	0.000648131	0.000723202	15.8243	20.6748	24.6727	9.96051e-10	7.12112e-10	2.96332e-10	0.00399117	0.0268154	3.71615e-05	0.0114367	0.00970264	0.00439216	233.64	474.578	99.3807	6.44189e-06	6.25565e-06	2.51275e-06	4.07442	4.36706	0.000291194	0.000743948	0.00305499	0.26624	8713.16	0.0117029
822	459.428	5748.11	1006.18	3348.94	8.60757	16.9543	117.287	3.01195	0.030015	0.0439265	0.0698845	0.340242	16.9074	0.106174	0.550202	99.7383	0.0504179	1.11164e-10	3.93858	2.42689e-06	0.000910882	0.000981935	0.00118971	16.3531	18.274	24.9345	1.49222e-10	1.73436e-10	4.06223e-11	0.000346349	0.00178726	0.00637609	0.00650879	0.00768383	0.00298772	146.852	201.547	55.9025	7.95348e-06	8.19678e-06	3.03392e-06	2.5261	2.6829	0.000134674	0.000664861	0.00159769	0.193089	8609.8	0.00576857
822	338.744	3236.95	583.427	2945.86	10.3464	17.5779	103.34	2.38513	0.0506338	0.0727096	0.105429	0.523503	16.5053	0.125744	0.757077	117.018	0.0491267	1.43876e-10	1.27827	2.71333e-06	0.00140457	0.00119853	0.0017816	16.3396	16.3671	18.8986	3.7488e-10	2.51756e-10	5.54861e-11	0.000939218	0.00261266	0.00138426	0.00818995	0.00764306	0.00639943	105.397	253.687	58.6796	5.25438e-06	3.81848e-06	3.54828e-06	0.995585	1.28691	9.84112e-05	0.000657999	0.00239986	0.169748	9488.2	0.00401079
825	325.954	2197.4	550.498	3826.89	11.2911	22.1166	209.814	2.67319	0.0882914	0.144391	0.385915	1.07566	41.2401	1.53791	17.7529	567.102	0.993497	1.21091e-09	27.557	3.3913e-05	0.00759586	0.0103452	0.00164332	45.5099	181.21	11.9344	5.73481e-09	2.35342e-09	3.0865e-10	0.0272517	1.98276	0.0116989	0.0578829	0.313035	0.000901904	1283.81	2582.83	92.7799	8.51275e-05	0.000155631	1.0411e-05	1.75136	1.63152	0.000205798	0.00290183	0.00807217	0.0107775	4458.97	0.0468861
825	465.602	3192.19	845.883	5959.35	11.7192	23.7026	365.964	2.71264	0.0881831	0.145003	0.422839	1.04193	52.6025	1.48101	19.428	636.312	1.64662	6.02268e-10	38.6047	5.10565e-05	0.00467713	0.00849347	0.00225022	45.4824	242.08	20.0138	2.16806e-09	1.39221e-09	3.80455e-10	0.0203203	2.21343	0.0147993	0.0399638	0.289821	0.00153829	1383.12	2525.25	196.856	7.74055e-05	0.000119506	3.28674e-05	1.52234	1.42428	0.000204167	0.00282701	0.00725369	0.0116273	4344.32	0.0370254
825	364.487	2376.6	604.751	4586.73	12.1897	23.6812	245.812	2.62023	0.108603	0.175472	0.415412	1.07017	48.828	1.37097	16.8134	479.609	1.66738	1.9397e-09	26.1955	3.11745e-05	0.00865559	0.00913053	0.00220422	38.8179	174.912	10.8373	6.85318e-09	3.19718e-09	4.77809e-10	0.0171367	1.46738	0.0159822	0.0499363	0.351625	0.000756032	1072.07	2856.71	80.9467	7.50949e-05	9.96868e-05	1.32867e-05	0.448049	1.29944	0.000179314	0.00327457	0.0113704	0.0162469	3856.6	0.0439269
825	371.138	2605.6	653.8	4569.49	11.7655	22.6537	252.114	2.66264	0.101423	0.162406	0.426853	0.957928	37.4158	1.3146	16.727	501.302	1.15054	1.38133e-09	16.6838	1.78383e-05	0.00916699	0.00831225	0.00189652	33.8132	185.399	11.0035	4.74395e-09	4.68861e-09	7.90752e-10	0.0148822	2.02276	0.0339406	0.0576819	0.241549	0.000706974	1044.63	2528.46	91.6094	4.71336e-05	5.98161e-05	9.02254e-06	0.419343	1.20944	0.000262099	0.00346852	0.00950709	0.0128065	4490.68	0.0355955
825	328.887	2323.88	581.919	4076.46	11.9279	24.0008	240.37	2.80282	0.0951912	0.15344	0.425471	1.02482	36.3546	1.2869	18.5008	501.129	0.855397	1.57764e-09	14.7401	1.64936e-05	0.00907982	0.00897011	0.00167165	35.2561	170.826	10.6562	8.88336e-09	6.80793e-09	1.16131e-09	0.0106495	2.3931	0.0083463	0.0580557	0.222067	0.000849578	1074.56	2503.04	102.447	4.04905e-05	5.23245e-05	7.70717e-06	0.523014	1.15135	0.000255553	0.00312164	0.00793962	0.0114014	4339	0.041445
828	458.58	6603.52	1257.83	5999.12	13.8295	33.2775	224.515	3.79091	0.0367033	0.0621764	0.220546	0.614301	162.742	0.836213	14.7502	791.902	1.00047	6.43916e-09	12.2604	5.52199e-06	0.00113193	0.00465703	0.00223756	255.009	282.317	91.9584	7.91852e-09	1.41861e-08	6.58085e-09	0.0300376	0.181448	0.0263804	0.0201987	0.0230104	0.0171798	1022.62	1513.78	433.061	1.76993e-05	2.39209e-05	7.34552e-06	2.34798	2.65935	0.000475726	0.00114157	0.00334622	0.0124642	4543.7	0.0141087
828	469.77	6549.24	1231.29	4728.73	11.0644	28.617	206.694	3.99147	0.0355067	0.0607966	0.217267	0.488522	174.357	1.10571	16.2341	751.527	1.20289	2.3339e-08	17.8192	1.12031e-05	0.0013478	0.00405815	0.00225635	197.566	348.708	86.5777	2.07849e-08	2.02332e-08	1.65388e-08	0.0421177	1.52205	0.0216823	0.0256475	0.0265596	0.0206061	729.511	1841.97	366.658	2.15954e-05	2.61421e-05	1.03968e-05	2.36485	2.31094	0.00046538	0.00135536	0.00470678	0.0144848	4420.9	0.00665121
828	455.131	5914.44	1117.06	6230.33	14.514	33.4371	242.085	3.38382	0.0436387	0.0724049	0.254904	0.647184	160.932	0.772849	15.0997	647.055	1.28954	8.26962e-09	10.7422	9.60893e-06	0.00108677	0.00552442	0.00266834	231.895	275.261	96.4904	1.14948e-08	2.01241e-08	6.81026e-09	0.0279588	0.408227	0.0230008	0.0203366	0.0295991	0.0154893	767.046	1307.48	319.946	1.70157e-05	1.83474e-05	3.96882e-06	1.67901	1.25	0.000459375	0.00109233	0.00279116	0.00903736	4000.61	0.0154128
828	496.667	6303.73	1233.75	5479.81	11.6571	29.3603	192.595	3.79482	0.0404548	0.0709422	0.266153	0.606226	213.918	1.07658	17.2325	1145.68	1.32745	1.75268e-08	23.424	1.03734e-05	0.0016351	0.0045394	0.00305122	254.492	355.638	90.3886	1.89092e-08	3.10496e-08	2.14073e-08	0.0731881	1.17504	0.00929427	0.0257343	0.0446799	0.0266713	1300.45	2312.74	561.755	2.25164e-05	2.55624e-05	1.75304e-05	3.40451	3.83932	0.00043321	0.00125015	0.00357865	0.0127879	4197.26	0.0196945
828	417.529	5155.8	983.679	5160.76	13.199	29.2616	238.297	3.206	0.037544	0.0759371	0.266135	0.565352	249.578	1.14637	20.6414	824.214	2.77822	9.75901e-08	26.8921	1.88312e-05	0.000888002	0.00432743	0.00193348	207.281	760.784	89.122	2.83961e-07	3.79542e-07	1.15534e-07	0.063481	1.40767	0.00384499	0.0162652	0.0613328	0.0143874	789.602	2343.11	252.772	3.99786e-05	3.34232e-05	6.8476e-06	2.49706	8.71468	0.000372008	0.000932928	0.00232727	0.00720246	4786.43	0.0199456
830	183.193	1774.75	410.267	2271.87	11.4638	23.3285	247.339	2.83743	0.0139602	0.0244008	0.054922	0.436848	24.378	0.0875396	1.37222	60.9392	0.957114	7.36232e-09	5.83431	2.25094e-06	0.00174582	0.000981233	0.000927208	169.388	21.5251	14.6137	5.52099e-08	1.08172e-08	7.96464e-09	1.751	0.0163282	0.0129934	0.00529475	0.00769525	0.00265984	750.487	381.549	16.4178	1.05534e-05	1.03366e-05	1.53459e-06	93.0663	32.6366	0.00297602	0.00590276	0.0144749	2.83433	10424.2	0.0350032
830	145.333	1177.21	295.869	1576.42	9.7211	17.7673	133.285	2.49969	0.0203065	0.0542858	0.138169	0.480789	11.6386	0.123891	1.07183	20.5497	0.0388506	1.38478e-09	0.135484	1.09695e-08	0.00162896	0.00229011	0.00240127	7.88131	49.3696	3.76242	4.31109e-09	1.71682e-09	7.7855e-10	5.08483e-05	0.000118366	8.53612e-06	0.0111459	0.00990445	0.00418612	45.4175	47.3442	6.21308	1.86073e-08	1.93676e-08	5.37363e-09	0.00916136	0.00789895	0.00412311	0.00608049	0.0101567	0.790006	5768.03	0.0260714
830	173.016	1172.7	308.202	1319.93	7.29523	12.693	122.35	2.36597	0.0278963	0.0449656	0.0856309	0.233098	20.7195	0.0908115	1.09187	20.7978	0.0475122	6.76973e-09	0.147229	5.74188e-08	0.0022929	0.00432304	0.00255563	9.14119	124.747	4.14117	2.79766e-08	1.77155e-08	1.87123e-09	0.000209449	0.012888	0.000283767	0.00481264	0.00871261	0.00377561	47.2191	52.7327	9.97345	4.92999e-08	8.56769e-08	1.01727e-07	0.00456526	0.0456861	0.00134202	0.00937881	0.0266065	1.06373	5361.68	0.0334403
830	156.471	1186.57	289.067	1300.74	7.94272	13.7339	122.783	2.37546	0.0262416	0.0422733	0.0815248	0.265588	18.0823	0.119349	1.144	25.8842	0.036195	9.21351e-09	0.132813	2.45225e-08	0.00249486	0.0035974	0.00237244	7.57845	98.2176	3.94809	3.31317e-08	1.48682e-08	1.15093e-09	0.000318229	0.0205057	0.000505944	0.0106329	0.0124396	0.00377854	53.5955	73.8881	7.26597	7.90256e-08	8.16683e-08	8.9864e-09	0.00356034	0.00624075	0.0014552	0.00834154	0.0194053	1.01927	6426.78	0.0295065
830	217.122	1978.53	486.421	2166.38	8.99028	17.0829	201.416	2.66758	0.523774	1.04835	2.07431	3.65803	243.463	0.943541	11.2297	564.963	21.7746	1.00845e-07	200.623	0.00288216	0.0205964	0.0481098	0.0235246	6420.55	368.316	270.505	2.85485e-07	1.33983e-07	1.65347e-08	141.335	6.2024	0.466876	0.055685	0.053957	0.0634941	1743.88	908.42	169.074	0.00902829	0.00259807	0.0024752	381.372	95.8633	0	6.37331e-21	1.01674e-05	0.00437495	11336.3	0.0115111
835	102.389	520.682	137.993	2340.21	21.4289	32.4648	158.166	2.00653	0.223603	0.37951	0.634301	2.90128	16.2846	1.72427	11.4906	341.006	0.216825	3.15e-08	2.5758	7.83e-07	0.0100883	0.00832516	0.000603503	48.6412	29.6696	9.63265	9.8e-08	4.17e-08	2.6e-09	2.62878	1.44432	0.0375541	0.0323296	0.409384	0.00621061	549.309	1299.33	121.147	1.64e-06	1.98e-06	4.26e-07	0.104789	0.361843	0.0013202	0.0183329	0.0551887	0.52534	5938.88	0.0243997
835	100.558	538.263	127.349	1748.69	17.2717	24.1806	93.2094	1.91868	0.157883	0.302174	0.584313	2.73244	13.0959	1.45877	8.66586	299.683	0.0778975	2.55e-08	7.08592	1.43e-05	0.00468778	0.00657904	0.000792999	17.2206	23.8617	10.8247	7.51e-08	3.77e-08	4.06e-09	0.00463479	0.00464263	0.000552869	0.0163831	0.536751	0.00649317	304.332	1518.43	112.114	3.64e-05	4.38e-05	2.03e-06	0.155434	0.133396	0.000205253	0.00693464	0.0232688	0.0934686	4987.76	0.0171973
835	84.2386	483.009	120.178	2169.74	25.4435	36.6118	166.224	1.92576	0.235885	0.359016	0.714567	2.9631	11.827	1.6991	10.9348	326.702	0.0926083	2.12e-08	4.37129	7.92e-06	0.0163577	0.00646743	0.000475082	30.661	18.2877	10.204	1.14e-07	2.73e-08	1.1e-09	0.201247	0.155201	0.00335611	0.0423967	0.439051	0.00628834	649.249	1204.94	130.254	1.42e-05	1.86e-05	1.54e-06	0.250569	0.572515	0.000408017	0.00674678	0.0179311	0.0452879	5387.06	0.0240564
835	103.478	638.185	149.669	1682.77	15.39	24.2754	92.3969	2.13288	0.138973	0.260734	0.541589	2.85554	15.2726	1.66061	7.93191	314.533	0.0827856	9.47e-10	10.582	9.26e-06	0.0031222	0.00591533	0.000633019	14.2482	38.1111	10.2511	4.17e-09	2.14e-09	2.23e-10	0.0015245	0.0151906	0.000561716	0.0129914	0.706883	0.0067342	289.286	1876.52	104.988	2.84e-05	2.68e-05	1.86e-06	0.199944	0.166538	0.000772092	0.0143519	0.0346384	0.291845	5105.2	0.02053
835	89.2256	391.583	113.057	2126.04	23.1604	34.4947	148.758	1.97817	0.185241	0.308821	0.623462	2.65057	8.9276	1.2435	7.80991	233.518	0.0658214	1.01e-08	2.17553	3.01e-07	0.010235	0.00589107	0.000551453	22.0006	11.4868	8.96362	2.95e-08	1.49e-08	1.16e-09	0.145615	0.0128117	0.00561236	0.0326578	0.255303	0.00907325	594.859	773.441	96.6647	1.04e-06	3.96e-07	7.46e-08	0.0269609	0.0215522	0.000463454	0.00951917	0.0251188	0.0822946	6452.14	0.0159874
838	163.59	881.861	204.319	1857.4	14.291	27.2172	209.984	2.48981	0.0512785	0.0781226	0.500583	1.3594	52.0706	0.697932	9.59012	255.362	0.189964	1.93561e-07	8.00764	1.92174e-05	0.00302795	0.00314725	0.00200469	111.221	53.3184	26.2765	4.42612e-07	3.10101e-07	7.97631e-08	0.107337	0.00534531	0.0259286	0.0177484	0.0487027	0.00630748	626.154	956.91	56.4653	2.18728e-05	6.2975e-05	7.3197e-06	2.56101	9.88308	0.000593346	0.00316675	0.00638957	0.0177397	3835.39	0.04112
838	182.213	604.981	174.61	1910.81	13.6077	25.2484	199.666	2.37433	0.0613761	0.0934946	0.631549	1.54005	60.9239	0.694181	8.9241	248.373	0.237867	1.46203e-07	11.0058	2.25199e-05	0.00179852	0.00286141	0.00239034	119.793	67.2607	29.9443	4.31307e-07	1.9086e-07	6.66058e-08	0.10882	0.013921	0.0141793	0.0145859	0.0473172	0.00596606	703.292	1017.57	55.2814	1.77596e-05	8.12458e-05	8.13121e-06	3.55457	16.019	0.000506108	0.00281772	0.0066419	0.0266031	4370.35	0.00888318
838	213.622	1149.79	294.958	2829.47	14.9476	27.9556	269.468	2.57811	0.0630698	0.0984447	0.6175	1.47033	53.6057	0.618857	8.89624	269.462	0.2257	1.62659e-09	10.1278	1.6685e-05	0.00204883	0.00289615	0.00255517	111.158	54.5404	35.4427	7.39096e-09	1.40416e-09	9.33526e-10	0.0838312	0.00204547	0.0151298	0.0111026	0.0369472	0.00564932	515.866	870.601	89.5655	1.80362e-05	5.66089e-05	7.34849e-06	2.75013	11.355	0.000501348	0.00309922	0.00751706	0.034898	4387.04	0.0157796
838	110.413	409.56	120.808	1859.71	21.51	39.1962	248.619	2.41121	0.0543954	0.114237	0.595133	1.88383	54.6955	0.806656	8.94588	234.174	0.17455	9.59992e-08	10.094	1.92312e-05	0.00268279	0.00319364	0.00203261	111.679	50.9954	38.7758	2.39071e-07	1.70841e-07	5.45117e-08	0.0604956	0.00295468	0.00718881	0.0261864	0.0669821	0.00977176	483.469	1036.47	56.0996	2.16675e-05	8.66847e-05	9.10933e-06	1.52862	11.4447	0.00101479	0.00267851	0.00471338	0.0240941	3552.77	0.0296637
838	198.566	987.681	244.925	2328.32	13.9872	27.6971	227.267	2.58684	0.0438849	0.0746386	0.516071	1.17717	49.2596	0.646512	10.0599	238.904	0.174871	6.91137e-08	8.52972	1.71722e-05	0.00177395	0.00262229	0.00203647	102.959	53.3878	32.1641	1.99131e-07	1.06073e-07	4.64554e-08	0.157779	0.00364178	0.0189888	0.0134031	0.0415551	0.00698167	495.34	807.343	65.8104	2.58952e-05	5.2575e-05	1.22415e-05	3.65749	17.8526	0.000588493	0.00277093	0.00513358	0.0203675	3951.73	0.0488561
840	170.185	1136.74	265.594	1634.93	10.8635	17.7965	73.1724	2.1917	0.0556866	0.09153	0.193986	0.485968	35.1781	1.00573	11.1707	515.696	0.105039	7.03484e-10	10.3042	6.25074e-06	0.0036291	0.00413476	0.00338779	23.2257	24.0127	40.3148	3.94154e-09	2.22852e-09	6.27289e-10	0.00374155	0.00221125	0.00265289	0.0383992	0.0521737	0.0136437	384.092	538.565	248.803	1.55659e-05	1.05093e-05	6.31914e-06	7.75414	2.0688	4.39502e-05	0.000371411	0.00089416	0.00226159	3391.66	0.00340108
840	151.894	1046.63	241.47	1702.92	12.1015	18.3148	72.0087	1.98869	0.0181499	0.0310592	0.10365	0.222774	33.2876	0.887957	10.7397	455.501	0.0412169	1.24647e-09	9.96394	7.7128e-06	0.00116428	0.00121054	0.00112246	28.4183	27.2918	33.2869	3.9058e-09	2.4192e-09	9.57723e-10	0.000524757	9.28982e-05	8.85971e-05	0.0300836	0.0402961	0.0115184	354.738	432.345	215.628	1.51767e-05	1.3653e-05	7.5708e-06	6.07062	3.10256	8.0892e-05	0.000149289	0.000234592	0.000773046	3313.39	0.00185868
840	157.735	1026.18	243.016	1838.46	12.8046	19.252	75.7896	1.9915	0.020499	0.0339749	0.110714	0.234645	30.3639	0.945431	11.0598	481.671	0.0356785	4.11078e-09	10.8004	8.2854e-06	0.00119808	0.00127808	0.00107243	25.0101	24.305	34.6202	1.41468e-08	6.02461e-09	1.49212e-09	0.000112309	8.15189e-05	5.50173e-06	0.0428384	0.0367713	0.0118379	375.759	482.165	218.835	1.96618e-05	1.50161e-05	7.42188e-06	8.7384	2.46795	8.615e-05	0.000159825	0.000246701	0.000681781	3191.63	0.000840786
840	192.105	1470.18	312.256	1859.14	10.5386	16.8673	77.202	2.20308	0.0529922	0.0880556	0.18709	0.474085	35.3948	0.924565	11.3828	438.902	0.18971	5.09289e-10	8.75559	5.12233e-06	0.00310703	0.00356144	0.00315611	25.9564	21.2029	38.0629	2.96071e-09	1.75628e-09	5.10841e-10	0.0127324	0.00779507	0.00600636	0.0507784	0.0404994	0.015281	356.91	466.684	230.266	1.03362e-05	1.05023e-05	5.19417e-06	5.3586	1.76273	3.06687e-05	0.000385229	0.00105074	0.00263527	3392.2	0.00295549
840	173.108	1151.9	253.321	1963.98	12.8528	20.7995	94.3676	2.1738	0.0174995	0.0326392	0.106211	0.232243	29.9129	0.847553	12.3905	518.782	0.00899072	7.54344e-10	11.5723	5.67813e-06	0.00184291	0.00173589	0.00111275	24.3518	33.376	30.9063	1.58665e-09	1.221e-09	2.5181e-10	0.000219056	8.37057e-05	2.83318e-05	0.0244001	0.0327978	0.0113285	352.825	575.428	224.263	1.49388e-05	9.88297e-06	6.57307e-06	11.6057	6.31024	9.14081e-05	0.000156629	0.000255917	0.00100787	3429.03	0.00113407
842	187.508	3909.21	624.797	1316.97	6.16015	10.2076	59.376	3.05544	0.00910744	0.0246787	0.105427	0.315568	6.38266	0.104056	0.735431	83.2034	0.0237185	1.26661e-09	0.700584	1.07017e-06	0.00103985	0.000929213	4.70579e-05	9.01148	11.4062	2.13387	4.74464e-09	2.30164e-09	1.35684e-10	0.00100152	0.00341992	0.00010671	0.0040438	0.00380056	0.00341083	114.238	151.41	19.9319	3.78248e-06	2.38346e-06	2.49828e-07	0.157627	0.0798984	0.000796804	0.00141447	0.00345473	0.0912436	2471.72	0.00728365
842	164.969	3856.56	646.685	1302.1	6.702	11.3241	54.3442	3.79918	0.00947361	0.0207846	0.0930319	0.329514	8.19035	0.0802249	0.669941	81.5118	0.0302351	2.00231e-09	1.09111	2.31008e-06	0.00123003	0.000970843	0.000215044	9.59945	28.4225	3.17253	6.52081e-09	6.01373e-09	3.69227e-10	0.000383951	0.00243375	0.000112261	0.00358654	0.00385618	0.00247701	71.7063	243.831	13.5827	5.22679e-06	4.15748e-06	3.21475e-07	0.3345	0.148711	0.000811145	0.00144012	0.00320118	0.0644164	2390.23	0.0080017
842	212.366	4807.36	734.238	1729.05	7.3069	13.3565	70.0416	3.9971	0.00860705	0.0182606	0.0916266	0.298721	5.9187	0.11296	0.746272	90.6401	0.0257967	5.75699e-09	0.766238	1.34693e-06	0.000805786	0.00088956	0.000225637	10.0883	13.2059	2.12947	2.26819e-08	1.07571e-08	9.59704e-10	0.000670755	0.00116469	0.000113705	0.00535634	0.00455048	0.00403001	139.902	172.299	20.6836	4.11054e-06	2.94737e-06	2.26987e-07	0.179722	0.0626429	0.000845133	0.0015638	0.00350419	0.0668747	2886.63	0.00676342
842	162.226	3217.83	535.095	1413.99	7.49685	12.0181	75.4691	3.41376	0.00991535	0.0223858	0.0929481	0.292014	6.90883	0.0953798	0.72217	75.4539	0.034453	5.81572e-09	0.768172	1.52244e-06	0.001201	0.000981505	0.000147525	12.1056	18.5595	1.88451	4.83519e-08	2.08744e-08	2.10797e-09	0.00203095	0.00120765	0.000156553	0.00460936	0.00429755	0.00194977	118.4	203.062	11.4972	5.49336e-06	2.91948e-06	2.16785e-07	0.178998	0.0715007	0.000851553	0.00144539	0.00301696	0.0850798	2582.33	0.0150484
842	182.859	3390.48	574.55	1226.9	5.99036	9.88658	74.3254	3.29253	0.0104374	0.0236258	0.104394	0.309907	6.55229	0.0934115	0.698948	80.7398	0.0222153	2.13989e-09	0.69939	1.97575e-06	0.00161086	0.000972836	8.21164e-05	9.89652	13.0979	2.09584	6.44433e-09	4.34512e-09	2.11681e-10	0.00340276	0.00415716	0.000200473	0.00446668	0.00387213	0.0036319	101.204	177.32	16.3664	5.86883e-06	3.56913e-06	2.70677e-07	0.0570406	0.0674583	0.00087022	0.00160444	0.00376516	0.0682432	2811.65	0.00884374
844	140.406	789.717	180.767	1654.79	11.9073	18.3758	45.3291	1.9728	0.0157623	0.0228809	0.0834012	0.180238	9.56425	0.340658	4.1062	118.525	0.17943	8.39749e-10	0.506719	6.15994e-07	0.000869194	0.000430334	0.00022898	6.76151	15.2817	8.36113	5.32797e-09	3.26325e-09	6.06847e-10	0.0522705	0.187454	0.0384013	0.010889	0.00955556	0.00336938	212.001	209.18	36.5724	1.23626e-06	1.90042e-06	1.85638e-07	0.0964254	0.0323893	0.00111839	0.00198751	0.00578345	0.0235256	3488.45	0.00868828
844	120.339	576.534	144.167	1225.99	10.1231	15.0021	35.6576	1.87126	0.0224612	0.0347155	0.128374	0.268062	8.50247	0.358927	5.57008	126.493	0.117342	7.3626e-10	0.987532	2.05779e-06	0.00102151	0.000546824	0.00027187	6.32879	11.7908	8.39331	3.16106e-09	1.2693e-09	2.11174e-10	0.0126665	0.0309774	0.0109799	0.0124127	0.00973184	0.00217905	234.38	246.992	31.8171	4.97415e-06	6.70385e-06	3.59867e-07	0.114914	0.13566	0.00125904	0.00275786	0.00875616	0.0662317	2436.71	0.0127597
844	132.457	698.396	166.614	1495.76	11.5193	18.1721	57.9356	2.00704	0.0149973	0.0359597	0.146723	0.258856	9.60778	0.294056	4.16236	114.054	0.12591	2.82311e-09	0.512281	1.13939e-06	0.00115323	0.000409149	0.000235198	8.9107	16.628	6.47234	3.43107e-08	8.71253e-09	1.23322e-09	0.0303926	0.0337628	0.00681599	0.0140802	0.00767272	0.00416884	250.11	203.389	27.7398	2.43507e-06	2.83574e-06	2.19898e-07	0.0951499	0.0304995	0.00114887	0.00248561	0.00618193	0.031733	3126.28	0.00348524
844	231.471	1367.49	343.316	2741.79	11.5908	19.5809	103.938	2.30567	0.0114672	0.0217275	0.0879725	0.188423	7.09457	0.339106	5.97041	116.634	0.124891	5.79018e-10	0.894963	8.56398e-07	0.00049073	0.000724558	0.00016172	9.81055	8.91137	4.60855	1.82988e-09	7.17827e-10	1.67958e-10	0.0257057	0.0618069	0.0310098	0.00543131	0.00876141	0.00149571	249.758	198.689	33.4731	2.30415e-06	3.32935e-06	3.3885e-07	0.0682729	0.228913	0.00148102	0.00269339	0.00617458	0.0418343	3998.29	0.00662455
844	143.941	835.003	197.569	1430.97	9.87635	17.0997	40.306	2.20082	0.0193133	0.0281752	0.0960842	0.20793	14.8415	0.31532	4.58189	113.682	0.0919334	9.95922e-09	0.613367	1.06617e-06	0.0012042	0.000827014	0.000323029	16.989	18.8896	12.6893	3.72746e-08	1.04673e-08	3.25845e-09	0.0216018	0.00552323	0.00322626	0.0145674	0.00952458	0.00565012	198.853	195.768	34.3464	2.30564e-06	2.85997e-06	2.49475e-07	0.0845767	0.0459948	0.00112669	0.00213922	0.00662421	0.0468329	3481.23	0.00635869
[truncated: 865 more rows]
[truncated: 266 more columns]

## Sheet: Train4
SubjectID'	'feature1'	'feature2'	'feature3'	'feature4'	'feature5'	'feature6'	'feature7'	'feature8'	'feature9'	'feature10'	'feature11'	'feature12'	'feature13'	'feature14'	'feature15'	'feature16'	'feature17'	'feature18'	'feature19'	'feature20'	'feature21'	'feature22'	'feature23'	'feature24'	'feature25'	'feature26'	'feature27'	'feature28'	'feature29'	'feature30'	'feature31'	'feature32'	'feature33'	'feature34'	'feature35'	'feature36'	'feature37'	'feature38'	'feature39'	'feature40'	'feature41'	'feature42'	'feature43'	'feature44'	'feature45'	'feature46'	'feature47'	'feature48'	'feature49'
[truncated: 1,405 more rows]
[truncated: 266 more columns]

[truncated: 10 more sheets: Train3, Train2, Train1, Valid5, Valid4, Valid3, Valid2, Valid1, Verif, Metadata]
